# Supplementary material for: (5R*)-5-[(2S*,5S*)-1-Meth­oxy-5-phenyl­pyrrolidin-2-yl]-3-methyl­furan-2(5H)-one
Source: Acta Crystallogr Sect E Struct Rep Online. 2014 Jul 2;70(Pt 8):o839. doi: 10.1107/S1600536814014974 (PMC4158531; doi:10.1107/S1600536814014974)
Supplement: Supplementary file 1 [file e-70-0o839-sup1.cif]

##############################################################################
#                                                                            #
# This CIF contains the data in a paper accepted for publication in          #
# Acta Crystallographica Section E. It conforms to the requirements of       #
# Notes for Authors for Acta Crystallographica Section E, and has been       #
# peer reviewed under the auspices of the IUCr Commission on Journals.       #
#                                                                            #
# Full details of the Crystallographic Information File format               #
# are given in the paper "The Crystallographic Information File (CIF):       #
# a New Standard Archive File for Crystallography" by S. R. Hall, F. H.      #
# Allen and I. D. Brown [Acta Cryst. (1991), A47, 655-685].                  #
#                                                                            #
# The current version of the core CIF dictionary is obtainable from          #
# ftp://ftp.iucr.org/pub/cif_core.dic.                                       #
#                                                                            #
# Software is freely available for graphical display of the structure(s)     #
# in this CIF. For information consult the CIF software page                 #
# http://www.iucr.org/resources/cif/software.                                #
#                                                                            #
# This file may be used for bona fide research purposes within the           #
# scientific community so long as proper attribution is given to the journal # 
# article from which it was obtained.                                        #
#                                                                            #
##############################################################################
data_global
_audit_creation_method     'APEX2 v2012.2-0'
_journal_data_validation_number     ?
_journal_date_recd_electronic     2014-06-16
_journal_date_accepted     2014-06-25
_journal_name_full     'Acta Crystallographica, Section E'
_journal_year     2014
_journal_volume     70
_journal_issue      8
_journal_page_first     o839
_journal_page_last     o839
_journal_paper_category     QO
_journal_paper_doi     10.1107/S1600536814014974
_journal_coeditor_code     IS5367
_publ_contact_author_name     'Oishi, Takeshi'
_publ_contact_author_address
;
School of Medicine,
Keio University,
Hiyoshi 4-1-1, Kohoku-ku,
Yokohama 223-8521,
Japan
;
_publ_contact_author_email     'oec@a6.keio.jp'
_publ_contact_author_fax     '(81) 45 566 1311'
_publ_contact_author_phone     '(81) 45 566 1311'
_publ_section_title
;\
(5<i>R</i>*)-5-[(2<i>S</i>*,5<i>S</i>*)-1-Methoxy-5-phenylpyrrolidin-2-yl]-3-\
methylfuran-2(5<i>H</i>)-one
;
loop_
    _publ_author_name
    _publ_author_address
    'Oishi, Takeshi'
;
School of Medicine,
Keio University,
Hiyoshi 4-1-1, Kohoku-ku,
Yokohama 223-8521,
Japan
;
    'Yoritate, Makoto'
;
Department of Applied Chemistry,
Faculty of Science and Technology,
Keio University,
Hiyoshi 3-14-1, Kohoku-ku,
Yokohama 223-8522,
Japan
;
    'Sato, Takaaki'
;
Department of Applied Chemistry,
Faculty of Science and Technology,
Keio University,
Hiyoshi 3-14-1, Kohoku-ku,
Yokohama 223-8522,
Japan
;
    'Chida, Noritaka'
;
Department of Applied Chemistry,
Faculty of Science and Technology,
Keio University,
Hiyoshi 3-14-1, Kohoku-ku,
Yokohama 223-8522,
Japan
;
data_I
_database_code_depnum_ccdc_archive 'CCDC 1010196'
_chemical_name_systematic
;\
(5<i>R</i>*)-5-[(2<i>S</i>*,5<i>S</i>*)-1-Methoxy-5-phenylpyrrolidin-2-yl]-\
3-methylfuran-2(5<i>H</i>)-one
;
_chemical_name_common     ?
_chemical_formula_moiety     'C16 H19 N O3'
_chemical_formula_sum     'C16 H19 N O3'
_chemical_formula_iupac     'C16 H19 N O3'
_chemical_formula_weight     273.32
_chemical_melting_point     358.5
_space_group_crystal_system     orthorhombic
_space_group_name_H-M_alt     'P 21 21 21'
_space_group_name_Hall     'P 2ac 2ab'
loop_
    _symmetry_equiv_pos_as_xyz
    'x, y, z'
    '-x+1/2, -y, z+1/2'
    '-x, y+1/2, -z+1/2'
    'x+1/2, -y+1/2, -z'
_cell_length_a     6.5427(3)
_cell_length_b     10.8219(5)
_cell_length_c     19.8397(10)
_cell_angle_alpha     90
_cell_angle_beta     90
_cell_angle_gamma     90
_cell_volume     1404.74(12)
_cell_formula_units_Z     4
_cell_measurement_reflns_used     9968
_cell_measurement_theta_min     2.79
_cell_measurement_theta_max     25.40
_cell_measurement_temperature     90.0
_exptl_crystal_description     prism
_exptl_crystal_colour     colourless
_exptl_crystal_size_max     0.54
_exptl_crystal_size_mid     0.51
_exptl_crystal_size_min     0.40
_exptl_crystal_density_diffrn     1.292
_exptl_crystal_density_meas     ?
_exptl_crystal_density_method     'not measured'
_exptl_crystal_F_000     584
_exptl_absorpt_coefficient_mu     0.089
_exptl_absorpt_correction_type     multi-scan
_exptl_absorpt_process_details     '(SADABS; Bruker, 2012)'
_exptl_absorpt_correction_T_min     0.95
_exptl_absorpt_correction_T_max     0.97
_exptl_special_details     ?
_diffrn_ambient_temperature     90.0
_diffrn_radiation_type     MoK\a
_diffrn_radiation_wavelength     0.71073
_diffrn_radiation_monochromator     'multilayered confocal mirror'
_diffrn_measurement_device_type     'Bruker D8'
_diffrn_measurement_method     '\w scans'
_diffrn_detector_area_resol_mean     8.333
_diffrn_reflns_number     12710
_diffrn_reflns_av_R_equivalents     0.0266
_diffrn_reflns_av_sigmaI/netI     0.0162
_diffrn_reflns_theta_min     2.79
_diffrn_reflns_theta_max     25.39
_diffrn_reflns_theta_full     25.39
_diffrn_measured_fraction_theta_max     0.995
_diffrn_measured_fraction_theta_full     0.995
_diffrn_reflns_limit_h_min     -7
_diffrn_reflns_limit_h_max     7
_diffrn_reflns_limit_k_min     -13
_diffrn_reflns_limit_k_max     11
_diffrn_reflns_limit_l_min     -23
_diffrn_reflns_limit_l_max     22
_refine_special_details
;
Refinement of <i>F</i>^2^ against ALL reflections. The weighted <i>R</i>-factor
<i>wR</i> and goodness of fit <i>S</i> are based on <i>F</i>^2^, conventional
<i>R</i>-factors <i>R</i> are based on <i>F</i>, with <i>F</i> set to zero for
negative <i>F</i>^2^. The threshold expression of <i>F</i>^2^ >
\s(<i>F</i>^2^) is used only for calculating <i>R</i>-factors(gt) <i>etc</i>.
and is not relevant to the choice of reflections for refinement.
<i>R</i>-factors based on <i>F</i>^2^ are statistically about twice as large
as those based on <i>F</i>, and <i>R</i>- factors based on ALL data will be
even larger.
;
_reflns_number_total     1510
_reflns_number_gt     1474
_reflns_threshold_expression     I>2sigma(I)
_refine_ls_structure_factor_coef     Fsqd
_refine_ls_matrix_type     full
_refine_ls_R_factor_all     0.0323
_refine_ls_R_factor_gt     0.0309
_refine_ls_wR_factor_gt     0.0748
_refine_ls_wR_factor_ref     0.0754
_refine_ls_goodness_of_fit_ref     1.041
_refine_ls_restrained_S_all     1.041
_refine_ls_number_reflns     1510
_refine_ls_number_parameters     184
_refine_ls_number_restraints     0
_refine_ls_hydrogen_treatment     constr
_refine_ls_weighting_scheme     calc
_refine_ls_weighting_details
         'calc w=1/[\s^2^(Fo^2^)+(0.0428P)^2^+0.4020P] where P=(Fo^2^+2Fc^2^)/3'
_atom_sites_solution_hydrogens     geom
_atom_sites_solution_primary     direct
_atom_sites_solution_secondary     difmap
_refine_ls_shift/su_max     0.014
_refine_ls_shift/su_mean     0.004
_refine_diff_density_max     0.208
_refine_diff_density_min     -0.166
_refine_ls_extinction_method     SHELXL
_refine_ls_extinction_coef     0.029(3)
loop_
    _atom_type_symbol
    _atom_type_description
    _atom_type_scat_dispersion_real
    _atom_type_scat_dispersion_imag
    _atom_type_scat_source
    C C 0.0033 0.0000 'International Tables Vol C Tables 4.2.6.8 and 6.1.1.4'
    H H 0.0000 0.0000 'International Tables Vol C Tables 4.2.6.8 and 6.1.1.4'
    N N 0.0061 0.0000 'International Tables Vol C Tables 4.2.6.8 and 6.1.1.4'
    O O 0.0106 0.0000 'International Tables Vol C Tables 4.2.6.8 and 6.1.1.4'
_computing_data_collection     '<i>APEX2</i> (Bruker, 2012)'
_computing_cell_refinement     '<i>SAINT</i> (Bruker, 2012)'
_computing_data_reduction     '<i>SAINT</i> (Bruker, 2012)'
_computing_structure_solution     '<i>SHELXS97</i> (Sheldrick, 2008)'
_computing_structure_refinement     '<i>SHELXL97</i> (Sheldrick, 2008)'
_computing_molecular_graphics     '<i>Mercury</i> (Macrae <i>et al.</i>, 2006)'
_computing_publication_material
                 '<i>publCIF</i> (Westrip, 2010) and <i>PLATON</i> (Spek, 2009)'
loop_
    _atom_site_type_symbol
    _atom_site_label
    _atom_site_fract_x
    _atom_site_fract_y
    _atom_site_fract_z
    _atom_site_U_iso_or_equiv
    _atom_site_adp_type
    _atom_site_calc_flag
    _atom_site_refinement_flags
    _atom_site_occupancy
    _atom_site_disorder_assembly
    _atom_site_disorder_group
    O O1 0.28934(19) 0.36404(11) 0.70066(5) 0.0197(3) Uani d . 1 . .
    C C2 0.3603(3) 0.29777(16) 0.75407(8) 0.0200(4) Uani d . 1 . .
    C C3 0.3704(3) 0.37890(16) 0.81354(8) 0.0198(4) Uani d . 1 . .
    C C4 0.3059(3) 0.48928(16) 0.79475(8) 0.0198(4) Uani d . 1 . .
    H H4 0.2965 0.559 0.8237 0.024 Uiso calc R 1 . .
    C C5 0.2496(3) 0.48950(17) 0.72169(8) 0.0181(4) Uani d . 1 . .
    H H5 0.3424 0.5469 0.6967 0.022 Uiso calc R 1 . .
    O O6 0.4060(2) 0.19033(12) 0.74867(6) 0.0268(3) Uani d . 1 . .
    C C7 0.4522(3) 0.33239(18) 0.87893(8) 0.0272(4) Uani d . 1 . .
    H H7A 0.4346 0.3959 0.9137 0.041 Uiso calc R 1 . .
    H H7B 0.5978 0.3132 0.874 0.041 Uiso calc R 1 . .
    H H7C 0.3779 0.2576 0.8921 0.041 Uiso calc R 1 . .
    N N8 -0.0284(2) 0.53897(13) 0.63598(7) 0.0185(3) Uani d . 1 . .
    C C9 0.0267(3) 0.52517(16) 0.70776(8) 0.0179(4) Uani d . 1 . .
    H H9 -0.0038 0.6045 0.7316 0.021 Uiso calc R 1 . .
    C C10 -0.1287(3) 0.42769(16) 0.73027(8) 0.0209(4) Uani d . 1 . .
    H H10A -0.2569 0.4672 0.7457 0.025 Uiso calc R 1 . .
    H H10B -0.0728 0.3768 0.7674 0.025 Uiso calc R 1 . .
    C C11 -0.1671(3) 0.34798(17) 0.66697(8) 0.0245(4) Uani d . 1 . .
    H H11A -0.1119 0.2636 0.6735 0.029 Uiso calc R 1 . .
    H H11B -0.3154 0.3418 0.6576 0.029 Uiso calc R 1 . .
    C C12 -0.0570(3) 0.41297(15) 0.60873(8) 0.0193(4) Uani d . 1 . .
    H H12 0.0794 0.3736 0.6014 0.023 Uiso calc R 1 . .
    O O13 0.13547(19) 0.59737(11) 0.59960(6) 0.0208(3) Uani d . 1 . .
    C C14 0.0574(3) 0.70653(17) 0.56898(9) 0.0251(4) Uani d . 1 . .
    H H14A -0.0573 0.6851 0.5394 0.038 Uiso calc R 1 . .
    H H14B 0.1653 0.7461 0.5424 0.038 Uiso calc R 1 . .
    H H14C 0.0103 0.7636 0.604 0.038 Uiso calc R 1 . .
    C C15 -0.1725(3) 0.41689(16) 0.54286(8) 0.0205(4) Uani d . 1 . .
    C C16 -0.0888(3) 0.36521(18) 0.48516(8) 0.0258(4) Uani d . 1 . .
    H H16 0.0411 0.3262 0.4873 0.031 Uiso calc R 1 . .
    C C17 -0.1934(4) 0.36997(19) 0.42435(9) 0.0358(5) Uani d . 1 . .
    H H17 -0.1347 0.3345 0.385 0.043 Uiso calc R 1 . .
    C C18 -0.3824(4) 0.42609(19) 0.42089(10) 0.0398(6) Uani d . 1 . .
    H H18 -0.4529 0.4303 0.3791 0.048 Uiso calc R 1 . .
    C C19 -0.4695(4) 0.47615(19) 0.47816(11) 0.0370(5) Uani d . 1 . .
    H H19 -0.6006 0.5136 0.4758 0.044 Uiso calc R 1 . .
    C C20 -0.3655(3) 0.47190(18) 0.53920(10) 0.0276(4) Uani d . 1 . .
    H H20 -0.4257 0.5064 0.5785 0.033 Uiso calc R 1 . .
loop_
    _atom_site_aniso_label
    _atom_site_aniso_U_11
    _atom_site_aniso_U_22
    _atom_site_aniso_U_33
    _atom_site_aniso_U_12
    _atom_site_aniso_U_13
    _atom_site_aniso_U_23
    O1 0.0201(6) 0.0197(6) 0.0194(5) 0.0030(5) -0.0008(5) -0.0022(5)
    C2 0.0136(8) 0.0222(9) 0.0241(8) 0.0007(7) 0.0023(7) 0.0019(7)
    C3 0.0147(8) 0.0230(8) 0.0218(8) -0.0029(8) 0.0017(7) 0.0009(7)
    C4 0.0176(9) 0.0211(8) 0.0208(8) -0.0024(8) 0.0002(7) -0.0018(7)
    C5 0.0195(9) 0.0159(8) 0.0188(8) -0.0004(7) 0.0000(7) 0.0002(6)
    O6 0.0274(7) 0.0209(6) 0.0321(6) 0.0070(6) -0.0013(6) -0.0006(5)
    C7 0.0262(10) 0.0310(10) 0.0243(8) 0.0009(9) -0.0032(8) 0.0054(8)
    N8 0.0179(7) 0.0181(7) 0.0194(7) -0.0025(6) 0.0022(6) 0.0024(6)
    C9 0.0182(9) 0.0168(8) 0.0187(8) 0.0017(7) 0.0014(7) 0.0000(7)
    C10 0.0175(8) 0.0214(9) 0.0237(8) -0.0005(8) 0.0027(7) 0.0025(7)
    C11 0.0253(10) 0.0231(9) 0.0251(8) -0.0063(8) -0.0019(8) 0.0039(7)
    C12 0.0198(9) 0.0159(8) 0.0223(8) 0.0000(7) -0.0003(7) 0.0002(7)
    O13 0.0178(6) 0.0212(6) 0.0235(6) -0.0030(5) 0.0019(5) 0.0052(5)
    C14 0.0280(10) 0.0247(9) 0.0227(8) -0.0052(8) -0.0044(8) 0.0078(7)
    C15 0.0238(9) 0.0151(8) 0.0226(8) -0.0051(8) -0.0028(7) 0.0015(6)
    C16 0.0297(10) 0.0222(9) 0.0254(8) -0.0071(9) 0.0004(8) 0.0003(7)
    C17 0.0543(14) 0.0300(10) 0.0231(8) -0.0180(12) -0.0020(9) 0.0010(8)
    C18 0.0557(15) 0.0305(11) 0.0330(10) -0.0178(11) -0.0238(11) 0.0103(9)
    C19 0.0349(12) 0.0220(10) 0.0541(13) -0.0045(9) -0.0221(11) 0.0069(9)
    C20 0.0268(10) 0.0198(9) 0.0362(10) -0.0017(9) -0.0062(9) -0.0002(8)
_geom_special_details
;
All e.s.d.'s (except the e.s.d. in the dihedral angle between two l.s. planes)
are estimated using the full covariance matrix. The cell e.s.d.'s are taken
into account individually in the estimation of e.s.d.'s in distances, angles
and torsion angles; correlations between e.s.d.'s in cell parameters are only
used when they are defined by crystal symmetry. An approximate (isotropic)
treatment of cell e.s.d.'s is used for estimating e.s.d.'s involving l.s.
planes.
;
loop_
    _geom_bond_atom_site_label_1
    _geom_bond_atom_site_label_2
    _geom_bond_site_symmetry_2
    _geom_bond_distance
    _geom_bond_publ_flag
    O1 C2 . 1.361(2) ?
    O1 C5 . 1.444(2) ?
    C2 O6 . 1.205(2) ?
    C2 C3 . 1.472(2) ?
    C3 C4 . 1.321(3) ?
    C3 C7 . 1.491(2) ?
    C4 C5 . 1.495(2) ?
    C4 H4 . 0.95 ?
    C5 C9 . 1.534(3) ?
    C5 H5 . 1.0 ?
    C7 H7A . 0.98 ?
    C7 H7B . 0.98 ?
    C7 H7C . 0.98 ?
    N8 O13 . 1.4385(19) ?
    N8 C9 . 1.477(2) ?
    N8 C12 . 1.479(2) ?
    C9 C10 . 1.532(2) ?
    C9 H9 . 1.0 ?
    C10 C11 . 1.544(2) ?
    C10 H10A . 0.99 ?
    C10 H10B . 0.99 ?
    C11 C12 . 1.532(2) ?
    C11 H11A . 0.99 ?
    C11 H11B . 0.99 ?
    C12 C15 . 1.510(2) ?
    C12 H12 . 1.0 ?
    O13 C14 . 1.423(2) ?
    C14 H14A . 0.98 ?
    C14 H14B . 0.98 ?
    C14 H14C . 0.98 ?
    C15 C16 . 1.387(2) ?
    C15 C20 . 1.398(3) ?
    C16 C17 . 1.388(3) ?
    C16 H16 . 0.95 ?
    C17 C18 . 1.380(4) ?
    C17 H17 . 0.95 ?
    C18 C19 . 1.382(3) ?
    C18 H18 . 0.95 ?
    C19 C20 . 1.390(3) ?
    C19 H19 . 0.95 ?
    C20 H20 . 0.95 ?
loop_
    _geom_angle_atom_site_label_1
    _geom_angle_atom_site_label_2
    _geom_angle_atom_site_label_3
    _geom_angle_site_symmetry_1
    _geom_angle_site_symmetry_3
    _geom_angle
    _geom_angle_publ_flag
    C2 O1 C5 . . 109.38(12) ?
    O6 C2 O1 . . 121.57(16) ?
    O6 C2 C3 . . 129.46(17) ?
    O1 C2 C3 . . 108.97(14) ?
    C4 C3 C2 . . 107.40(14) ?
    C4 C3 C7 . . 131.73(16) ?
    C2 C3 C7 . . 120.80(16) ?
    C3 C4 C5 . . 110.71(15) ?
    C3 C4 H4 . . 124.6 ?
    C5 C4 H4 . . 124.6 ?
    O1 C5 C4 . . 103.55(14) ?
    O1 C5 C9 . . 110.83(14) ?
    C4 C5 C9 . . 114.14(15) ?
    O1 C5 H5 . . 109.4 ?
    C4 C5 H5 . . 109.4 ?
    C9 C5 H5 . . 109.4 ?
    C3 C7 H7A . . 109.5 ?
    C3 C7 H7B . . 109.5 ?
    H7A C7 H7B . . 109.5 ?
    C3 C7 H7C . . 109.5 ?
    H7A C7 H7C . . 109.5 ?
    H7B C7 H7C . . 109.5 ?
    O13 N8 C9 . . 110.28(13) ?
    O13 N8 C12 . . 108.44(12) ?
    C9 N8 C12 . . 106.87(13) ?
    N8 C9 C10 . . 100.89(14) ?
    N8 C9 C5 . . 115.55(14) ?
    C10 C9 C5 . . 113.92(14) ?
    N8 C9 H9 . . 108.7 ?
    C10 C9 H9 . . 108.7 ?
    C5 C9 H9 . . 108.7 ?
    C9 C10 C11 . . 104.81(13) ?
    C9 C10 H10A . . 110.8 ?
    C11 C10 H10A . . 110.8 ?
    C9 C10 H10B . . 110.8 ?
    C11 C10 H10B . . 110.8 ?
    H10A C10 H10B . . 108.9 ?
    C12 C11 C10 . . 106.28(14) ?
    C12 C11 H11A . . 110.5 ?
    C10 C11 H11A . . 110.5 ?
    C12 C11 H11B . . 110.5 ?
    C10 C11 H11B . . 110.5 ?
    H11A C11 H11B . . 108.7 ?
    N8 C12 C15 . . 110.73(13) ?
    N8 C12 C11 . . 101.97(13) ?
    C15 C12 C11 . . 115.48(15) ?
    N8 C12 H12 . . 109.5 ?
    C15 C12 H12 . . 109.5 ?
    C11 C12 H12 . . 109.5 ?
    C14 O13 N8 . . 108.14(13) ?
    O13 C14 H14A . . 109.5 ?
    O13 C14 H14B . . 109.5 ?
    H14A C14 H14B . . 109.5 ?
    O13 C14 H14C . . 109.5 ?
    H14A C14 H14C . . 109.5 ?
    H14B C14 H14C . . 109.5 ?
    C16 C15 C20 . . 119.04(17) ?
    C16 C15 C12 . . 120.38(17) ?
    C20 C15 C12 . . 120.58(16) ?
    C15 C16 C17 . . 120.55(19) ?
    C15 C16 H16 . . 119.7 ?
    C17 C16 H16 . . 119.7 ?
    C18 C17 C16 . . 120.1(2) ?
    C18 C17 H17 . . 120.0 ?
    C16 C17 H17 . . 120.0 ?
    C17 C18 C19 . . 120.08(19) ?
    C17 C18 H18 . . 120.0 ?
    C19 C18 H18 . . 120.0 ?
    C18 C19 C20 . . 120.1(2) ?
    C18 C19 H19 . . 119.9 ?
    C20 C19 H19 . . 119.9 ?
    C19 C20 C15 . . 120.10(19) ?
    C19 C20 H20 . . 120.0 ?
    C15 C20 H20 . . 120.0 ?
loop_
    _geom_torsion_atom_site_label_1
    _geom_torsion_atom_site_label_2
    _geom_torsion_atom_site_label_3
    _geom_torsion_atom_site_label_4
    _geom_torsion_site_symmetry_1
    _geom_torsion_site_symmetry_2
    _geom_torsion_site_symmetry_3
    _geom_torsion_site_symmetry_4
    _geom_torsion
    _geom_torsion_publ_flag
    C5 O1 C2 O6 . . . . -179.35(17) ?
    C5 O1 C2 C3 . . . . -0.06(19) ?
    O6 C2 C3 C4 . . . . 179.44(19) ?
    O1 C2 C3 C4 . . . . 0.2(2) ?
    O6 C2 C3 C7 . . . . 2.1(3) ?
    O1 C2 C3 C7 . . . . -177.16(15) ?
    C2 C3 C4 C5 . . . . -0.3(2) ?
    C7 C3 C4 C5 . . . . 176.70(18) ?
    C2 O1 C5 C4 . . . . -0.11(18) ?
    C2 O1 C5 C9 . . . . -122.92(14) ?
    C3 C4 C5 O1 . . . . 0.25(19) ?
    C3 C4 C5 C9 . . . . 120.85(17) ?
    O13 N8 C9 C10 . . . . -162.41(13) ?
    C12 N8 C9 C10 . . . . -44.74(17) ?
    O13 N8 C9 C5 . . . . -39.07(19) ?
    C12 N8 C9 C5 . . . . 78.60(18) ?
    O1 C5 C9 N8 . . . . -69.67(17) ?
    C4 C5 C9 N8 . . . . 173.89(15) ?
    O1 C5 C9 C10 . . . . 46.50(18) ?
    C4 C5 C9 C10 . . . . -69.9(2) ?
    N8 C9 C10 C11 . . . . 30.75(17) ?
    C5 C9 C10 C11 . . . . -93.70(17) ?
    C9 C10 C11 C12 . . . . -7.74(19) ?
    O13 N8 C12 C15 . . . . -77.91(17) ?
    C9 N8 C12 C15 . . . . 163.22(14) ?
    O13 N8 C12 C11 . . . . 158.69(13) ?
    C9 N8 C12 C11 . . . . 39.81(18) ?
    C10 C11 C12 N8 . . . . -18.38(18) ?
    C10 C11 C12 C15 . . . . -138.50(15) ?
    C9 N8 O13 C14 . . . . -122.23(14) ?
    C12 N8 O13 C14 . . . . 121.07(14) ?
    N8 C12 C15 C16 . . . . 123.43(18) ?
    C11 C12 C15 C16 . . . . -121.35(18) ?
    N8 C12 C15 C20 . . . . -57.0(2) ?
    C11 C12 C15 C20 . . . . 58.3(2) ?
    C20 C15 C16 C17 . . . . 1.2(3) ?
    C12 C15 C16 C17 . . . . -179.20(17) ?
    C15 C16 C17 C18 . . . . -0.2(3) ?
    C16 C17 C18 C19 . . . . -0.9(3) ?
    C17 C18 C19 C20 . . . . 1.0(3) ?
    C18 C19 C20 C15 . . . . 0.0(3) ?
    C16 C15 C20 C19 . . . . -1.1(3) ?
    C12 C15 C20 C19 . . . . 179.31(17) ?
loop_
    _geom_hbond_atom_site_label_D
    _geom_hbond_atom_site_label_H
    _geom_hbond_atom_site_label_A
    _geom_hbond_site_symmetry_A
    _geom_hbond_distance_DH
    _geom_hbond_distance_HA
    _geom_hbond_distance_DA
    _geom_hbond_angle_DHA
    _geom_hbond_publ_flag
    C12 H12 O1 . 1.00 2.40 2.957(2) 114.2 y
    C5 H5 O13 . 1.00 2.42 2.791(2) 101.3 y
    C10 H10B Cg1 1_555 0.99 2.56 2.963(2) 104 y
    C5 H5 O6 3_656 1.00 2.51 3.185(2) 124.7 y
    C10 H10A Cg1 1_455 0.99 2.89 3.686(2) 138 y
    C16 H16 Cg3 4_556 0.95 2.99 3.761(2) 139 y
_iucr_refine_instructions_details
;
TITL mo_140508Oishi_0m in P2(1)2(1)2(1)
CELL 0.71073   6.5427  10.8219  19.8397  90.000  90.000  90.000
ZERR    4.00   0.0003   0.0005   0.0010   0.000   0.000   0.000
LATT -1
SYMM 0.5-X, -Y, 0.5+Z
SYMM -X, 0.5+Y, 0.5-Z
SYMM 0.5+X, 0.5-Y, -Z
SFAC C  H  N  O
UNIT 64  76  4  12
MERG 4
OMIT 7 3 4
L.S. 4
ACTA
BOND $H
FMAP 2
PLAN 5
CONF
EQIV $1 -X+1, Y+1/2, -Z+3/2
HTAB C12 O1
HTAB C5 O13
HTAB C5 O6_$1
MPLA 4 C9 C10 C11 C12 N8
MPLA 5 O1 C2 C3 C4 C5
MPLA 6 C15 C16 C17 C18 C19 C20
SIZE 0.54 0.51 0.40
TEMP -183.000
WGHT    0.042800    0.402000
EXTI    0.029204
FVAR       0.27072
MOLE 1
O1    4    0.289337    0.364039    0.700661    11.00000    0.02006    0.01973 =
         0.01936   -0.00224   -0.00081    0.00303
C2    1    0.360281    0.297774    0.754073    11.00000    0.01355    0.02223 =
         0.02408    0.00190    0.00230    0.00069
C3    1    0.370360    0.378901    0.813538    11.00000    0.01467    0.02298 =
         0.02184    0.00085    0.00170   -0.00294
C4    1    0.305875    0.489285    0.794751    11.00000    0.01759    0.02112 =
         0.02079   -0.00184    0.00020   -0.00239
AFIX  43
H4    2    0.296499    0.559004    0.823683    11.00000   -1.20000
AFIX   0
C5    1    0.249632    0.489497    0.721690    11.00000    0.01952    0.01594 =
         0.01876    0.00023   -0.00002   -0.00043
AFIX  13
H5    2    0.342431    0.546901    0.696719    11.00000   -1.20000
AFIX   0
O6    4    0.405957    0.190325    0.748669    11.00000    0.02744    0.02089 =
         0.03214   -0.00063   -0.00125    0.00699
C7    1    0.452167    0.332389    0.878932    11.00000    0.02617    0.03103 =
         0.02434    0.00537   -0.00325    0.00090
AFIX 137
H7A   2    0.434588    0.395869    0.913679    11.00000   -1.50000
H7B   2    0.597770    0.313177    0.873979    11.00000   -1.50000
H7C   2    0.377913    0.257551    0.892119    11.00000   -1.50000
AFIX   0
N8    3   -0.028353    0.538974    0.635977    11.00000    0.01785    0.01813 =
         0.01942    0.00237    0.00225   -0.00247
C9    1    0.026712    0.525166    0.707762    11.00000    0.01818    0.01684 =
         0.01871    0.00004    0.00140    0.00171
AFIX  13
H9    2   -0.003797    0.604468    0.731599    11.00000   -1.20000
AFIX   0
C10   1   -0.128726    0.427692    0.730270    11.00000    0.01750    0.02145 =
         0.02374    0.00252    0.00269   -0.00049
AFIX  23
H10A  2   -0.256917    0.467232    0.745688    11.00000   -1.20000
H10B  2   -0.072850    0.376812    0.767421    11.00000   -1.20000
AFIX   0
C11   1   -0.167131    0.347977    0.666965    11.00000    0.02530    0.02307 =
         0.02515    0.00388   -0.00191   -0.00626
AFIX  23
H11A  2   -0.111925    0.263638    0.673459    11.00000   -1.20000
H11B  2   -0.315402    0.341824    0.657591    11.00000   -1.20000
AFIX   0
C12   1   -0.057046    0.412974    0.608734    11.00000    0.01979    0.01588 =
         0.02229    0.00018   -0.00027   -0.00002
AFIX  13
H12   2    0.079401    0.373551    0.601428    11.00000   -1.20000
AFIX   0
O13   4    0.135467    0.597371    0.599597    11.00000    0.01778    0.02123 =
         0.02348    0.00519    0.00194   -0.00302
C14   1    0.057358    0.706530    0.568976    11.00000    0.02802    0.02467 =
         0.02268    0.00781   -0.00439   -0.00523
AFIX 137
H14A  2   -0.057300    0.685053    0.539430    11.00000   -1.50000
H14B  2    0.165327    0.746067    0.542385    11.00000   -1.50000
H14C  2    0.010265    0.763630    0.604029    11.00000   -1.50000
AFIX   0
C15   1   -0.172490    0.416887    0.542862    11.00000    0.02379    0.01514 =
         0.02258    0.00148   -0.00275   -0.00512
C16   1   -0.088835    0.365207    0.485162    11.00000    0.02969    0.02225 =
         0.02544    0.00033    0.00043   -0.00709
AFIX  43
H16   2    0.041101    0.326220    0.487278    11.00000   -1.20000
AFIX   0
C17   1   -0.193362    0.369969    0.424349    11.00000    0.05427    0.02997 =
         0.02312    0.00096   -0.00203   -0.01796
AFIX  43
H17   2   -0.134656    0.334540    0.385048    11.00000   -1.20000
AFIX   0
C18   1   -0.382441    0.426092    0.420891    11.00000    0.05570    0.03053 =
         0.03305    0.01031   -0.02379   -0.01782
AFIX  43
H18   2   -0.452855    0.430314    0.379078    11.00000   -1.20000
AFIX   0
C19   1   -0.469480    0.476151    0.478158    11.00000    0.03492    0.02203 =
         0.05414    0.00693   -0.02206   -0.00449
AFIX  43
H19   2   -0.600647    0.513553    0.475805    11.00000   -1.20000
AFIX   0
C20   1   -0.365536    0.471900    0.539200    11.00000    0.02681    0.01982 =
         0.03623   -0.00023   -0.00622   -0.00174
AFIX  43
H20   2   -0.425729    0.506422    0.578496    11.00000   -1.20000
HKLF 4
REM  mo_140508Oishi_0m in P2(1)2(1)2(1)
REM R1 =  0.0309 for   1474 Fo > 4sig(Fo)  and  0.0323 for all   1510 data
REM    184 parameters refined using      0 restraints
END
WGHT      0.0410      0.4151
REM Highest difference peak  0.208,  deepest hole -0.166,  1-sigma level  0.037
Q1    1  -0.1123  0.3849  0.6363  11.00000  0.05    0.21
Q2    1   0.1361  0.5132  0.7172  11.00000  0.05    0.19
Q3    1  -0.0530  0.4773  0.7187  11.00000  0.05    0.19
Q4    1   0.2620  0.5112  0.7590  11.00000  0.05    0.19
Q5    1  -0.1237  0.4060  0.5787  11.00000  0.05    0.19
;
