# Supplementary material for: (5R*)-5-[(2S*,5S*)-1-Meth­oxy-5-phenyl­pyrrolidin-2-yl]-3-methyl­furan-2(5H)-one
Source: Acta Crystallogr Sect E Struct Rep Online. 2014 Jul 2;70(Pt 8):o839. doi: 10.1107/S1600536814014974 (PMC4158531; doi:10.1107/S1600536814014974)
Supplement: Supplementary file 2 [file e-70-0o839-Isup2.hkl]

# 
# h,k,l, Fc-squared, Fo-squared, sigma(Fo-squared) and status flag 
# 
data_I
_shelx_title ' mo_140508Oishi_0m in P2(1)2(1)2(1)' 
_shelx_refln_list_code          4 
_shelx_F_calc_maximum      126.98 
_exptl_crystal_F_000       584.00 
_reflns_d_resolution_high  0.8288 
 
loop_ 
 _symmetry_equiv_pos_as_xyz 
 'x, y, z' 
 '-x+1/2, -y, z+1/2' 
 '-x, y+1/2, -z+1/2' 
 'x+1/2, -y+1/2, -z' 
 
_cell_length_a     6.5427 
_cell_length_b    10.8219 
_cell_length_c    19.8397 
_cell_angle_alpha  90.000 
_cell_angle_beta   90.000 
_cell_angle_gamma  90.000 
 
_shelx_F_squared_multiplier     1.000 
 
loop_ 
 _refln_index_h 
 _refln_index_k 
 _refln_index_l 
 _refln_F_squared_calc 
 _refln_F_squared_meas 
 _refln_F_squared_sigma 
 _refln_observed_status 
   2   0   0      707.88      642.46      7.29 o 
   4   0   0     1073.31     1177.91     13.48 o 
   6   0   0       41.47       38.41      1.01 o 
   1   1   0       63.51       64.30      0.58 o 
   2   1   0    16124.26    16254.03    278.14 o 
   3   1   0     2417.62     2580.20     19.78 o 
   4   1   0        0.22        0.71      0.12 o 
   5   1   0       11.00       10.57      0.38 o 
   6   1   0        0.24        0.82      0.24 o 
   7   1   0       24.24       21.69      2.33 o 
   0   2   0     8525.03     8215.77    329.48 o 
   1   2   0      678.16      640.62      6.20 o 
   2   2   0       21.16       18.89      0.54 o 
   3   2   0       36.44       42.20      0.56 o 
   4   2   0      398.11      381.70      3.13 o 
   5   2   0       50.56       49.91      0.71 o 
   6   2   0      111.92      107.29      2.97 o 
   7   2   0       78.42       71.01      3.28 o 
   1   3   0      158.85      154.54      3.36 o 
   2   3   0     1001.72     1088.50      9.83 o 
   3   3   0      407.95      448.67      4.25 o 
   4   3   0      525.16      521.50      4.96 o 
   5   3   0        0.01        0.89      0.23 o 
   6   3   0        2.51        8.70      0.90 o 
   7   3   0       14.66       12.94      1.43 o 
   0   4   0     1061.50     1158.43     21.89 o 
   1   4   0      675.74      700.30      7.44 o 
   2   4   0      627.78      647.98      5.97 o 
   3   4   0       20.48       23.44      0.46 o 
   4   4   0      929.12     1039.75      9.57 o 
   5   4   0       11.78        9.54      0.44 o 
   6   4   0        0.07        0.05      0.44 o 
   7   4   0       40.71       43.40      2.59 o 
   1   5   0      353.19      414.48      6.77 o 
   2   5   0     1493.72     1655.57     16.01 o 
   3   5   0       92.60       82.33      1.04 o 
   4   5   0        0.07        0.77      0.21 o 
   5   5   0      171.73      149.97      1.93 o 
   6   5   0       23.26       19.07      0.85 o 
   0   6   0      592.58      618.02     13.70 o 
   1   6   0     1252.65     1262.89     12.24 o 
   2   6   0        3.56        6.41      0.35 o 
   3   6   0      333.73      315.71      3.18 o 
   4   6   0      506.71      523.92      5.08 o 
   5   6   0       70.50       70.42      1.29 o 
   6   6   0       19.80       13.70      3.88 o 
   7   6   0        4.16        6.69      1.64 o 
   1   7   0      441.66      483.32      9.52 o 
   2   7   0      369.39      362.87      4.17 o 
   3   7   0       49.96       40.48      0.73 o 
   4   7   0       24.97       27.56      0.67 o 
   5   7   0      104.56       99.68      3.28 o 
   6   7   0       11.72       14.14      1.34 o 
   0   8   0       46.46       60.29      1.40 o 
   1   8   0      326.46      336.21      3.58 o 
   2   8   0      599.06      615.68      5.87 o 
   3   8   0      407.48      407.11      4.36 o 
   4   8   0      218.19      210.46      2.99 o 
   5   8   0      205.88      200.85      4.72 o 
   6   8   0        2.79        5.27      0.95 o 
   1   9   0      657.31      667.37      8.02 o 
   2   9   0      249.16      248.00      3.27 o 
   3   9   0       29.64       28.43      0.93 o 
   4   9   0      233.74      235.18      3.77 o 
   5   9   0       82.01       84.70      2.01 o 
   0  10   0      224.39      233.24      4.96 o 
   1  10   0      607.90      608.08      9.31 o 
   2  10   0        1.89        3.50      0.43 o 
   3  10   0       21.41       22.13      0.87 o 
   4  10   0       68.80       76.45      3.96 o 
   5  10   0       49.46       43.55      2.15 o 
   1  11   0        7.83        2.67      2.73 o 
   2  11   0       27.24       25.59      1.95 o 
   3  11   0        3.65        6.22      0.61 o 
   4  11   0        3.26        2.00      1.55 o 
   0  12   0        7.75        4.78      1.23 o 
   3  12   0       36.62       37.94      3.00 o 
   1   0   1      602.67      533.19      4.09 o 
   2   0   1      595.59      559.73      4.51 o 
   3   0   1     2223.18     2204.34     17.65 o 
   4   0   1      267.40      273.69      2.55 o 
   5   0   1        0.52        0.65      0.17 o 
   6   0   1      131.18      129.71      1.56 o 
   7   0   1      139.66      156.92      3.25 o 
   1   1   1     3495.98     3392.95     21.58 o 
   2   1   1     2992.07     2952.48     17.80 o 
   3   1   1      171.63      174.59      1.10 o 
   4   1   1      220.46      219.00      1.58 o 
   5   1   1       33.06       30.47      0.43 o 
   6   1   1       54.11       53.74      0.67 o 
   7   1   1       36.89       34.83      0.93 o 
   0   2   1     2773.79     2510.52     22.59 o 
   1   2   1    12134.94    12584.33     82.99 o 
   2   2   1     1333.41     1314.49      7.84 o 
   3   2   1     1917.89     1977.98     11.79 o 
   4   2   1       84.84       83.30      0.67 o 
   5   2   1      184.42      191.21      1.31 o 
   6   2   1      121.65      114.86      1.37 o 
   7   2   1       69.84       71.28      1.58 o 
   0   3   1     4936.82     4696.81     42.10 o 
   1   3   1     4788.18     4814.21     34.34 o 
   2   3   1        4.08        5.32      0.14 o 
   3   3   1      571.98      617.22      4.77 o 
   4   3   1       97.39       93.30      0.80 o 
   5   3   1      290.50      293.25      1.95 o 
   6   3   1       11.27       13.18      0.43 o 
   7   3   1        3.44        2.00      0.35 o 
   0   4   1      177.47      157.79      2.39 o 
   1   4   1      752.95      781.45      5.61 o 
   2   4   1      595.76      630.25      4.26 o 
   3   4   1      375.77      394.00      2.68 o 
   4   4   1      111.95      105.55      0.92 o 
   5   4   1      251.60      236.99      1.79 o 
   6   4   1      318.48      325.88      3.07 o 
   7   4   1       16.71       19.47      1.26 o 
   0   5   1       42.26       40.81      0.65 o 
   1   5   1      905.58      990.07      7.40 o 
   2   5   1      325.81      353.38      2.59 o 
   3   5   1      423.17      452.71      3.08 o 
   4   5   1      328.20      327.67      2.35 o 
   5   5   1       13.54       17.19      0.43 o 
   6   5   1        1.23        1.71      0.24 o 
   7   5   1       56.79       55.55      3.28 o 
   0   6   1     1043.94     1146.87     14.88 o 
   1   6   1     1054.35     1080.31      7.42 o 
   2   6   1      379.46      366.38      2.70 o 
   3   6   1      365.45      387.27      2.69 o 
   4   6   1      134.45      126.95      1.11 o 
   5   6   1       63.73       65.33      0.84 o 
   6   6   1      151.33      130.62     10.35 o 
   7   6   1       16.09       17.95      1.83 o 
   0   7   1        8.55       11.08      0.38 o 
   1   7   1      104.38      112.12      0.98 o 
   2   7   1       43.59       42.90      0.54 o 
   3   7   1      173.97      166.59      1.34 o 
   4   7   1      220.75      222.82      1.74 o 
   5   7   1       46.42       41.73      1.06 o 
   6   7   1      113.18      122.38      2.02 o 
   0   8   1       27.63       27.52      0.64 o 
   1   8   1       50.80       48.06      0.56 o 
   2   8   1      432.48      427.10      2.95 o 
   3   8   1      147.07      136.67      1.25 o 
   4   8   1        8.49        8.05      0.46 o 
   5   8   1       68.58       73.54      1.44 o 
   6   8   1       19.12       26.10      1.20 o 
   0   9   1      138.75      129.60      1.80 o 
   1   9   1      161.69      151.78      1.51 o 
   2   9   1        9.06       10.58      0.34 o 
   3   9   1      165.23      163.50      1.91 o 
   4   9   1       64.36       58.50      1.45 o 
   5   9   1       50.08       51.39      1.44 o 
   0  10   1        5.63        4.70      0.42 o 
   1  10   1       36.32       31.79      0.86 o 
   2  10   1      441.44      366.51     30.02 o 
   3  10   1       26.85       24.88      0.66 o 
   4  10   1       38.35       37.75      1.64 o 
   5  10   1        1.96        1.50      0.54 o 
   0  11   1       50.59       37.67      1.91 o 
   1  11   1      262.54      142.99     77.02 o 
   2  11   1       23.51       24.10      0.89 o 
   3  11   1       26.27       25.49      1.19 o 
   4  11   1       20.93       21.75      1.26 o 
   2  12   1       37.48       37.12      2.87 o 
   3  12   1      265.82      283.72      6.86 o 
   0  13   1        1.70        1.30      0.96 o 
   1   0   2       18.22       21.46      0.61 o 
   2   0   2     2409.53     2232.86     18.99 o 
   3   0   2      281.74      295.46      2.52 o 
   4   0   2       27.47       36.33      0.67 o 
   5   0   2        4.25        4.61      0.28 o 
   6   0   2        0.63        1.28      0.26 o 
   7   0   2      147.80      139.89      2.31 o 
   0   1   2     3993.56     3893.07     37.59 o 
   1   1   2     6718.48     6718.78     50.13 o 
   2   1   2     1627.59     1630.79      9.53 o 
   3   1   2      134.49      113.28      0.75 o 
   4   1   2       43.78       36.69      0.36 o 
   5   1   2      109.97      106.34      0.87 o 
   6   1   2      121.47      116.17      1.19 o 
   7   1   2       53.63       45.98      3.27 o 
   0   2   2       73.04       75.78      1.79 o 
   1   2   2       48.38       42.50      0.49 o 
   2   2   2     1014.14     1020.57      6.12 o 
   3   2   2      122.85      130.49      0.96 o 
   4   2   2      979.63     1037.21      6.13 o 
   5   2   2      311.70      301.73      1.93 o 
   6   2   2       14.92       15.64      0.46 o 
   7   2   2       60.26       61.99      1.30 o 
   0   3   2      377.94      381.29      4.79 o 
   1   3   2      494.13      490.98      3.53 o 
   2   3   2      870.82      915.83      6.07 o 
   3   3   2      209.07      190.92      1.37 o 
   4   3   2       35.58       34.79      0.41 o 
   5   3   2      218.27      225.32      1.55 o 
   6   3   2        2.53        1.99      0.23 o 
   7   3   2       41.95       32.15      7.33 o 
   0   4   2      185.53      184.14      2.31 o 
   1   4   2      400.48      373.05      2.75 o 
   2   4   2      513.00      559.83      3.94 o 
   3   4   2      329.44      340.18      2.35 o 
   4   4   2       46.63       53.80      0.58 o 
   5   4   2       97.68       88.33      0.84 o 
   6   4   2       33.27       28.17      0.59 o 
   7   4   2      129.47       99.22     20.36 o 
   0   5   2       77.14       66.18      1.07 o 
   1   5   2      248.40      253.61      1.97 o 
   2   5   2       78.00       73.95      0.70 o 
   3   5   2      435.13      437.04      2.98 o 
   4   5   2      211.67      215.72      1.65 o 
   5   5   2       13.08       15.63      0.42 o 
   6   5   2       27.31       21.10      1.37 o 
   7   5   2       67.14       45.02     33.38 o 
   0   6   2     1081.07     1197.66     12.62 o 
   1   6   2      888.69      946.72      6.32 o 
   2   6   2      474.16      495.01      3.57 o 
   3   6   2      136.10      140.31      1.14 o 
   4   6   2       86.45       89.78      0.86 o 
   5   6   2      209.92      200.89      1.96 o 
   6   6   2        4.94        5.13      0.50 o 
   0   7   2      166.17      169.03      2.09 o 
   1   7   2      765.53      856.32      6.00 o 
   2   7   2      849.01      883.13      6.20 o 
   3   7   2      155.73      155.81      1.27 o 
   4   7   2       34.72       32.75      0.54 o 
   5   7   2      169.48      160.77      2.11 o 
   6   7   2        0.50        1.55      0.52 o 
   0   8   2        0.40        0.34      0.18 o 
   1   8   2       60.52       61.17      0.64 o 
   2   8   2      758.22      781.90      5.16 o 
   3   8   2       67.71       59.73      0.72 o 
   4   8   2      376.29      376.97      4.10 o 
   5   8   2       61.21       54.55      1.25 o 
   6   8   2        6.66        6.79      0.66 o 
   0   9   2       14.24       16.34      1.01 o 
   1   9   2      454.64      399.60     16.18 o 
   2   9   2       41.36       37.18      0.57 o 
   3   9   2       21.43       21.73      0.62 o 
   4   9   2       71.02       69.36      1.30 o 
   5   9   2       43.05       43.87      1.20 o 
   0  10   2       45.36       42.83      4.35 o 
   1  10   2      140.95      103.53     16.21 o 
   2  10   2      205.92      199.61      4.03 o 
   3  10   2      111.62       99.35      3.91 o 
   4  10   2       33.82       33.87      1.07 o 
   5  10   2       14.55       14.90      0.86 o 
   0  11   2        2.49        2.06      0.74 o 
   1  11   2      262.04      155.93     61.19 o 
   2  11   2       79.85       79.00      1.53 o 
   3  11   2      109.26      116.40      3.18 o 
   4  11   2       65.98       78.58      2.31 o 
   0  12   2        2.23        0.57      0.93 o 
   1  12   2       42.05       36.17      2.87 o 
   2  12   2        3.41        2.00      0.74 o 
   3  12   2        1.16        1.28      0.45 o 
   0  13   2        0.66        0.65      0.80 o 
   1   0   3     5837.18     5729.90    162.24 o 
   2   0   3       14.16       13.95      0.33 o 
   3   0   3      811.71      846.35      9.46 o 
   4   0   3        0.43        0.41      0.17 o 
   5   0   3       28.61       30.09      0.56 o 
   6   0   3       68.24       72.00      1.20 o 
   7   0   3        8.61       12.10      1.97 o 
   0   1   3      244.73      230.91      2.47 o 
   1   1   3     7543.64     7508.67     76.01 o 
   2   1   3     1693.34     1661.14     10.50 o 
   3   1   3      412.68      398.34      3.04 o 
   4   1   3     1211.15     1250.03      7.76 o 
   5   1   3       51.76       46.05      0.54 o 
   6   1   3      291.54      264.78      2.29 o 
   7   1   3      144.80      147.56      2.82 o 
   0   2   3     4028.52     3854.56     34.76 o 
   1   2   3      213.23      197.01      1.33 o 
   2   2   3     1272.90     1301.34      8.54 o 
   3   2   3      253.26      247.85      1.80 o 
   4   2   3      589.84      621.39      3.67 o 
   5   2   3      317.81      314.13      2.07 o 
   6   2   3       42.83       37.42      0.78 o 
   7   2   3       24.24       21.14      3.18 o 
   0   3   3     1923.32     1966.21     20.87 o 
   1   3   3     1522.55     1521.50     10.39 o 
   2   3   3      429.21      403.80      3.05 o 
   3   3   3      515.78      532.49      3.32 o 
   4   3   3      112.31      102.96      0.79 o 
   5   3   3      220.15      216.11      1.49 o 
   6   3   3       72.34       68.32      0.86 o 
   7   3   3       47.64       44.33      4.57 o 
   0   4   3      535.05      553.02      5.87 o 
   1   4   3      110.75      101.02      1.00 o 
   2   4   3      376.12      395.55      2.85 o 
   3   4   3      174.71      168.91      1.24 o 
   4   4   3      484.45      489.02      3.23 o 
   5   4   3       34.61       36.11      0.51 o 
   6   4   3      221.73      222.25      2.33 o 
   7   4   3       78.86       49.60     37.82 o 
   0   5   3      901.27      925.72      9.19 o 
   1   5   3      313.53      304.93      2.39 o 
   2   5   3      102.56       96.71      0.86 o 
   3   5   3       31.34       30.67      0.40 o 
   4   5   3      167.83      175.28      1.38 o 
   5   5   3      198.83      193.35      1.61 o 
   6   5   3      231.11      233.19      2.47 o 
   7   5   3       24.24       16.65      6.30 o 
   0   6   3      105.14       93.99      1.18 o 
   1   6   3      353.93      363.44      2.46 o 
   2   6   3      194.05      198.79      1.58 o 
   3   6   3      113.47      124.02      1.08 o 
   4   6   3      221.56      216.86      1.67 o 
   5   6   3       17.74       19.77      0.56 o 
   6   6   3       28.77       32.94      1.16 o 
   0   7   3      264.76      273.01      2.94 o 
   1   7   3       37.28       43.37      0.48 o 
   2   7   3      486.68      484.09      3.53 o 
   3   7   3       45.16       43.85      0.56 o 
   4   7   3      300.67      294.22      2.34 o 
   5   7   3       80.33       74.89      1.67 o 
   6   7   3       89.70       92.98      1.87 o 
   0   8   3       48.24       41.35      0.79 o 
   1   8   3      286.97      302.92      2.22 o 
   2   8   3      133.16      128.73      1.18 o 
   3   8   3       42.09       35.62      0.57 o 
   4   8   3      367.56      356.59      7.42 o 
   5   8   3       77.93       83.11      1.56 o 
   6   8   3       54.68       54.60      1.38 o 
   0   9   3      218.10      239.25      2.92 o 
   1   9   3       64.37       68.30      0.90 o 
   2   9   3      926.30      941.87      7.35 o 
   3   9   3      441.60      440.43      5.46 o 
   4   9   3        1.61        2.22      0.37 o 
   5   9   3       37.39       36.65      1.27 o 
   0  10   3      320.16      168.13     75.49 o 
   1  10   3      451.33      417.08     34.16 o 
   2  10   3      108.38      102.86      1.48 o 
   3  10   3      185.70      177.72      2.24 o 
   4  10   3      239.07      242.86      3.14 o 
   0  11   3      351.60      188.25    116.86 o 
   1  11   3      241.87      131.02     53.26 o 
   2  11   3       99.48       88.59      2.51 o 
   3  11   3      140.97      139.03      3.96 o 
   4  11   3       24.53       23.65      1.47 o 
   0  12   3       45.45       47.22      3.14 o 
   1  12   3        8.03        9.95      2.99 o 
   2  12   3       40.15       30.00     11.87 o 
   0   0   4     2037.10     1923.77     50.47 o 
   1   0   4     1323.36     1235.79     28.65 o 
   2   0   4      947.48      950.89      9.85 o 
   3   0   4     1093.65     1107.57      9.42 o 
   4   0   4      107.77      115.03      1.34 o 
   5   0   4      340.57      325.76      3.29 o 
   6   0   4       48.62       46.93      1.08 o 
   7   0   4        0.03       -0.20      0.41 o 
   0   1   4      802.67      732.97      7.10 o 
   1   1   4      832.95      770.32      5.07 o 
   2   1   4      577.34      599.79      4.31 o 
   3   1   4      836.23      861.33      5.08 o 
   4   1   4      726.85      747.95      4.73 o 
   5   1   4      445.07      435.29      2.82 o 
   6   1   4      115.89      111.50      1.53 o 
   7   1   4      122.99       77.95     19.03 o 
   0   2   4      231.26      232.34      3.89 o 
   1   2   4     2153.61     2106.23     13.52 o 
   2   2   4      466.88      491.74      3.11 o 
   3   2   4       68.59       70.09      0.57 o 
   4   2   4      465.55      475.47      2.94 o 
   5   2   4      350.46      347.17      2.32 o 
   6   2   4      164.09      156.90      1.75 o 
   7   2   4        8.22        9.16      1.63 o 
   0   3   4      122.58      116.55      1.31 o 
   1   3   4      491.94      508.14      3.19 o 
   2   3   4     2192.80     2280.22     14.47 o 
   3   3   4      963.26      944.57      5.75 o 
   4   3   4       31.71       28.99      0.38 o 
   5   3   4      642.81      638.95      4.05 o 
   6   3   4       82.94       75.77      0.98 o 
   0   4   4     1795.19     1854.03     19.50 o 
   1   4   4      339.84      340.57      2.54 o 
   2   4   4      454.23      501.97      3.44 o 
   3   4   4      953.66     1014.97      6.36 o 
   4   4   4      146.18      135.86      1.05 o 
   5   4   4      227.82      227.43      1.80 o 
   6   4   4       15.09       14.07      0.61 o 
   7   4   4      378.32      257.46    130.08 o 
   0   5   4        0.54        2.70      0.33 o 
   1   5   4      743.29      767.89      5.54 o 
   2   5   4       63.26       60.55      0.61 o 
   3   5   4      104.62      109.63      0.99 o 
   4   5   4        6.66        8.50      0.28 o 
   5   5   4      280.22      277.25      2.30 o 
   6   5   4       30.09       26.17      0.75 o 
   7   5   4       31.97       30.54     10.62 o 
   0   6   4     1137.09     1283.75     13.62 o 
   1   6   4       42.58       45.63      0.49 o 
   2   6   4       55.89       54.04      0.58 o 
   3   6   4       83.03       83.27      0.84 o 
   4   6   4       22.32       24.01      0.43 o 
   5   6   4       24.32       27.18      0.69 o 
   6   6   4      407.36      420.15      5.85 o 
   0   7   4      927.20     1037.69     10.20 o 
   1   7   4      290.82      281.38      2.08 o 
   2   7   4      234.14      221.33      1.76 o 
   3   7   4      315.68      326.07      2.51 o 
   4   7   4      201.06      188.79      1.81 o 
   5   7   4       28.74       25.92      1.73 o 
   6   7   4        3.33        3.35      0.53 o 
   0   8   4       12.24        9.48      0.43 o 
   1   8   4        3.14        2.90      0.20 o 
   2   8   4      677.81      689.18      4.72 o 
   3   8   4      322.74      333.48      2.91 o 
   4   8   4      314.01      314.23      5.06 o 
   5   8   4       82.14       84.33      1.55 o 
   6   8   4       12.84       14.41      0.86 o 
   0   9   4      247.80      242.21      3.18 o 
   1   9   4       29.10       30.70      0.62 o 
   2   9   4      102.47       98.99      1.12 o 
   3   9   4      351.07      346.46      5.64 o 
   4   9   4      228.01      201.84      7.86 o 
   5   9   4       25.80       30.26      1.40 o 
   0  10   4      128.26       85.03     47.21 o 
   1  10   4      132.96      129.65      2.30 o 
   2  10   4       61.05       61.96      1.07 o 
   3  10   4       82.90       70.64     10.21 o 
   4  10   4       37.61       33.98      1.00 o 
   0  11   4      329.49      340.30      7.07 o 
   1  11   4       32.45       32.16      1.07 o 
   2  11   4       33.83       33.85      0.86 o 
   3  11   4      123.80      112.41      6.54 o 
   4  11   4       14.16       20.06      1.28 o 
   0  12   4       55.93       34.03     10.78 o 
   1  12   4       18.43       17.47      1.06 o 
   2  12   4      100.20      100.79      2.71 o 
   1   0   5       90.04       82.26      1.09 o 
   2   0   5     1144.12     1028.43     10.67 o 
   3   0   5      167.02      167.43      2.29 o 
   4   0   5       27.83       28.72      0.50 o 
   5   0   5        9.94        8.45      0.36 o 
   6   0   5      152.09      154.11      2.35 o 
   7   0   5        5.52        6.02      0.91 o 
   0   1   5     2754.00     2629.27     27.88 o 
   1   1   5      816.83      786.79      5.20 o 
   2   1   5      199.84      201.41      1.57 o 
   3   1   5      122.39      116.25      0.93 o 
   4   1   5      157.70      164.04      1.20 o 
   5   1   5       92.48       89.84      0.79 o 
   6   1   5       32.14       28.92      0.62 o 
   7   1   5       53.67       57.21      1.54 o 
   0   2   5     1431.82     1389.45     14.60 o 
   1   2   5      920.68      879.30      6.25 o 
   2   2   5      414.75      446.51      3.40 o 
   3   2   5      525.68      567.71      3.74 o 
   4   2   5      120.83      122.01      0.94 o 
   5   2   5      168.22      162.55      1.30 o 
   6   2   5      586.88      561.74     19.53 o 
   7   2   5       31.27       21.87      1.91 o 
   0   3   5       14.94       11.55      0.60 o 
   1   3   5      436.38      456.33      3.19 o 
   2   3   5      841.69      893.71      5.85 o 
   3   3   5      210.09      201.36      1.46 o 
   4   3   5       98.35      100.93      1.14 o 
   5   3   5      445.38      447.60      3.01 o 
   6   3   5       46.70       44.83      4.12 o 
   7   3   5      116.58      124.59      3.52 o 
   0   4   5     4204.15     4310.42     45.70 o 
   1   4   5       55.00       51.43      0.49 o 
   2   4   5      946.18      980.71      6.31 o 
   3   4   5       33.76       27.11      0.35 o 
   4   4   5      106.57      103.44      0.85 o 
   5   4   5       86.61       87.51      0.87 o 
   6   4   5       93.93       73.27      7.67 o 
   7   4   5      132.20      110.39     27.05 o 
   0   5   5      274.07      277.71      3.21 o 
   1   5   5      638.57      675.24      6.51 o 
   2   5   5      426.88      401.63      2.82 o 
   3   5   5      123.79      115.17      0.98 o 
   4   5   5      136.17      124.93      1.00 o 
   5   5   5      199.29      208.29      2.06 o 
   6   5   5       18.17       19.83      1.78 o 
   7   5   5       48.84       37.27      8.90 o 
   0   6   5      431.40      445.10      5.00 o 
   1   6   5      543.83      571.66      3.93 o 
   2   6   5      491.35      480.84      3.36 o 
   3   6   5      853.95      883.16      5.99 o 
   4   6   5      160.65      167.36      1.37 o 
   5   6   5       22.23       21.17      0.61 o 
   6   6   5      213.97      220.71      2.79 o 
   0   7   5       29.29       23.59      0.63 o 
   1   7   5      107.19      103.58      0.92 o 
   2   7   5      495.46      495.32      3.74 o 
   3   7   5       30.16       29.38      0.46 o 
   4   7   5      287.73      275.50      2.35 o 
   5   7   5       89.96       86.44      3.55 o 
   6   7   5      127.95      118.82     14.61 o 
   0   8   5        3.87        2.78      0.32 o 
   1   8   5       94.51       98.27      0.95 o 
   2   8   5       86.90       89.51      0.91 o 
   3   8   5      423.87      429.52      3.59 o 
   4   8   5       48.97       50.36      0.85 o 
   5   8   5       20.24       21.91      0.89 o 
   6   8   5       69.78       78.36      1.62 o 
   0   9   5       70.56       67.98      1.49 o 
   1   9   5        9.63       10.19      0.53 o 
   2   9   5        0.99        1.22      0.23 o 
   3   9   5      132.70      131.43      1.76 o 
   4   9   5       59.67       58.78      1.13 o 
   5   9   5        8.75        8.48      0.69 o 
   0  10   5        3.56        3.71      0.62 o 
   1  10   5       12.83       16.47      1.51 o 
   2  10   5       16.50       20.23      0.64 o 
   3  10   5      395.94      401.60      4.76 o 
   4  10   5        3.80        4.00      0.47 o 
   0  11   5        6.00        8.94      0.96 o 
   1  11   5       50.00       51.18      1.24 o 
   2  11   5       59.61       58.97      1.77 o 
   3  11   5       36.49       35.64      1.54 o 
   0  12   5        2.89        4.45      0.64 o 
   1  12   5       79.07       71.82      9.39 o 
   2  12   5       77.38       88.28      2.52 o 
   0   0   6     5380.29     5037.92    149.44 o 
   1   0   6        7.25       12.14      0.31 o 
   2   0   6       16.56       12.01      0.40 o 
   3   0   6        2.39        4.28      0.30 o 
   4   0   6      564.22      556.55      5.64 o 
   5   0   6     3052.28     3177.80     28.45 o 
   6   0   6      123.14       79.89     31.28 o 
   7   0   6      106.55      111.95      3.22 o 
   0   1   6      130.58      114.06      2.48 o 
   1   1   6      612.38      601.65      4.16 o 
   2   1   6     1765.21     1762.67     15.57 o 
   3   1   6      173.68      187.48      1.47 o 
   4   1   6      175.82      170.97      1.35 o 
   5   1   6       30.11       31.50      0.46 o 
   6   1   6        0.43        0.43      0.24 o 
   7   1   6      222.16      177.89     34.85 o 
   0   2   6      302.57      267.61      2.76 o 
   1   2   6      540.48      548.64      3.66 o 
   2   2   6      630.92      671.93      4.66 o 
   3   2   6       51.30       53.07      0.56 o 
   4   2   6       33.06       27.50      0.39 o 
   5   2   6      585.95      577.68      4.18 o 
   6   2   6      315.50      323.61      3.57 o 
   7   2   6       34.58       39.37      1.53 o 
   0   3   6      191.62      180.61      1.96 o 
   1   3   6      216.15      203.95      1.96 o 
   2   3   6       96.74      104.10      0.84 o 
   3   3   6      288.81      306.09      2.26 o 
   4   3   6      304.89      316.72      2.11 o 
   5   3   6      104.48       99.70      0.90 o 
   6   3   6       20.86       23.41      0.94 o 
   7   3   6      113.13      105.56      4.35 o 
   0   4   6        1.19        2.44      0.18 o 
   1   4   6      145.79      149.31      1.20 o 
   2   4   6      106.42      111.31      0.85 o 
   3   4   6      172.25      166.34      1.26 o 
   4   4   6        6.42        8.40      0.25 o 
   5   4   6       59.09       52.65      0.66 o 
   6   4   6       36.20       30.92      9.55 o 
   7   4   6       13.17       11.97      0.98 o 
   0   5   6      377.68      410.98      4.61 o 
   1   5   6      614.74      640.90      4.72 o 
   2   5   6      449.37      483.95      3.25 o 
   3   5   6       15.28       16.12      0.31 o 
   4   5   6       14.02       14.51      0.29 o 
   5   5   6      119.54      116.73      1.47 o 
   6   5   6      125.27      127.98      7.44 o 
   7   5   6       79.40       70.16     16.22 o 
   0   6   6      709.37      729.40      7.95 o 
   1   6   6      364.01      383.83      2.84 o 
   2   6   6      110.09      120.39      1.01 o 
   3   6   6       87.15       87.00      0.83 o 
   4   6   6      522.57      528.20      3.86 o 
   5   6   6       21.33       19.50      0.59 o 
   6   6   6       61.72       66.55      2.12 o 
   0   7   6        4.14        3.23      0.34 o 
   1   7   6       53.65       50.24      0.56 o 
   2   7   6      101.14      104.90      1.00 o 
   3   7   6      136.87      124.57      3.31 o 
   4   7   6      252.45      243.60      2.21 o 
   5   7   6       76.46       65.62      2.92 o 
   6   7   6       51.83       46.99      5.39 o 
   0   8   6      764.19      792.58      8.73 o 
   1   8   6      175.20      173.67      1.46 o 
   2   8   6       87.07       82.61      2.09 o 
   3   8   6      137.28      122.49      1.33 o 
   4   8   6      593.49      622.25      5.67 o 
   5   8   6        3.48        6.28      1.08 o 
   0   9   6       78.70       71.07      1.55 o 
   1   9   6       26.66       27.39      0.74 o 
   2   9   6      520.07      510.31     18.67 o 
   3   9   6      402.18      392.07      4.56 o 
   4   9   6      120.03      114.54      1.56 o 
   5   9   6        2.08        2.17      0.68 o 
   0  10   6      817.26      901.47     17.01 o 
   1  10   6       96.72       97.76      1.94 o 
   2  10   6      113.48      107.17      1.47 o 
   3  10   6       10.67       12.23      0.64 o 
   4  10   6      133.53      131.38      4.24 o 
   0  11   6        1.46        0.71      1.30 o 
   1  11   6        1.35        3.14      0.40 o 
   2  11   6      126.08      136.33      2.61 o 
   3  11   6      117.33      120.01      3.00 o 
   0  12   6       42.40       51.86      3.41 o 
   1  12   6       84.83       88.20      2.50 o 
   2  12   6       68.60       68.15      1.67 o 
   1   0   7       22.24       25.31      0.44 o 
   2   0   7      963.83     1048.76     13.34 o 
   3   0   7      205.47      216.52      2.60 o 
   4   0   7      565.77      542.20      6.59 o 
   5   0   7       31.77       35.84      0.89 o 
   6   0   7        0.57        0.55      0.64 o 
   7   0   7        8.64        9.89      1.43 o 
   0   1   7        0.56       -0.06      0.06 o 
   1   1   7      311.46      311.39      2.23 o 
   2   1   7      615.85      627.97      4.70 o 
   3   1   7      201.30      187.38      1.69 o 
   4   1   7      625.78      612.67      4.21 o 
   5   1   7       62.07       63.92      0.73 o 
   6   1   7        2.85        2.74      0.64 o 
   7   1   7       47.18       53.59      1.81 o 
   0   2   7     1434.57     1491.24     13.45 o 
   1   2   7     1850.66     1823.72     21.37 o 
   2   2   7     1379.11     1521.38      9.67 o 
   3   2   7      956.94      982.60      8.75 o 
   4   2   7      372.81      378.64      2.82 o 
   5   2   7      281.99      281.27      2.30 o 
   6   2   7      240.64      139.84     46.45 o 
   7   2   7       27.39       30.04      1.44 o 
   0   3   7      884.97      901.22      8.21 o 
   1   3   7      773.90      791.10      4.95 o 
   2   3   7      735.57      781.73      5.07 o 
   3   3   7      717.03      775.20      6.63 o 
   4   3   7       66.82       60.94      0.67 o 
   5   3   7      125.56      115.30      1.19 o 
   6   3   7       92.44       65.97     15.52 o 
   7   3   7       81.54       83.58      2.01 o 
   0   4   7       31.61       33.80      0.50 o 
   1   4   7     1232.66     1342.18      9.22 o 
   2   4   7      127.48      126.78      0.98 o 
   3   4   7      100.85       97.41      0.85 o 
   4   4   7      163.26      178.79      1.35 o 
   5   4   7      120.74      113.00      2.31 o 
   6   4   7      495.18      494.31      6.17 o 
   7   4   7       15.50       13.43      0.85 o 
   0   5   7        6.65        7.30      0.52 o 
   1   5   7      139.43      155.98      1.24 o 
   2   5   7      238.95      265.03      1.96 o 
   3   5   7       51.49       43.40      0.48 o 
   4   5   7      602.73      611.80      3.88 o 
   5   5   7       43.63       42.06      1.12 o 
   6   5   7      123.63      118.59      1.73 o 
   0   6   7      322.65      338.29      3.94 o 
   1   6   7     1176.56     1243.75      8.62 o 
   2   6   7      172.40      166.83      1.47 o 
   3   6   7      232.13      238.25      1.78 o 
   4   6   7       27.18       29.30      0.49 o 
   5   6   7      189.97      202.92      2.30 o 
   6   6   7       86.64       87.49      2.02 o 
   0   7   7        0.08        1.98      0.26 o 
   1   7   7      609.36      632.24      4.56 o 
   2   7   7      113.27      116.51      1.08 o 
   3   7   7      516.96      531.88      4.18 o 
   4   7   7       46.21       48.39      0.78 o 
   5   7   7       55.37       48.71      2.88 o 
   6   7   7       28.31       30.84      3.22 o 
   0   8   7        1.46        2.44      0.48 o 
   1   8   7      415.20      405.94      3.31 o 
   2   8   7       26.98       26.80      0.49 o 
   3   8   7      143.77      148.14      1.67 o 
   4   8   7        8.84       10.01      0.55 o 
   5   8   7       35.17       31.56      4.62 o 
   0   9   7        0.26        0.42      0.37 o 
   1   9   7      252.23      239.17      9.30 o 
   2   9   7      116.47      108.40      1.43 o 
   3   9   7        2.15        2.28      0.52 o 
   4   9   7       73.27       72.88      1.31 o 
   5   9   7       27.67       26.74      1.69 o 
   0  10   7       19.57       15.97      2.39 o 
   1  10   7       28.11       26.60      0.99 o 
   2  10   7       28.43       26.31      0.81 o 
   3  10   7        3.81        4.20      0.47 o 
   4  10   7       35.77       37.88      1.93 o 
   0  11   7      195.89      201.69     16.42 o 
   1  11   7       52.14       55.97      2.11 o 
   2  11   7      126.79      120.86      2.54 o 
   3  11   7       19.16       23.39      1.31 o 
   0  12   7       16.33       13.41      1.64 o 
   1  12   7       11.23       13.41      1.05 o 
   2  12   7       10.02        8.91      0.68 o 
   0   0   8      109.18      101.33      1.81 o 
   1   0   8     3487.87     3602.62     37.93 o 
   2   0   8     2916.07     3117.35     32.42 o 
   3   0   8       74.17       76.43      1.26 o 
   4   0   8       16.58       13.14      0.61 o 
   5   0   8       83.48       80.07      1.55 o 
   6   0   8       96.77      105.47      3.04 o 
   7   0   8        2.93        2.46      1.16 o 
   0   1   8      622.56      577.52      6.16 o 
   1   1   8      244.50      244.32      2.10 o 
   2   1   8      405.76      447.39      3.94 o 
   3   1   8      329.05      347.43      2.57 o 
   4   1   8      445.53      449.03      3.43 o 
   5   1   8      310.28      308.20      2.92 o 
   6   1   8      287.50      305.23      4.61 o 
   7   1   8       12.79       16.83      1.01 o 
   0   2   8      295.64      291.57      2.80 o 
   1   2   8      602.21      625.51      4.22 o 
   2   2   8      619.43      625.75      4.10 o 
   3   2   8       24.16       23.43      0.38 o 
   4   2   8      395.70      412.75      2.95 o 
   5   2   8      272.12      274.42      2.35 o 
   6   2   8       36.37       31.43      3.83 o 
   7   2   8       87.35       96.34      1.98 o 
   0   3   8       69.50       78.95      1.03 o 
   1   3   8       66.10       75.68      0.64 o 
   2   3   8       30.89       37.56      0.39 o 
   3   3   8      241.84      232.31      1.89 o 
   4   3   8      290.04      277.48      2.18 o 
   5   3   8      131.70      135.88      1.62 o 
   6   3   8       22.03       20.75      0.75 o 
   7   3   8      270.66      303.00      4.35 o 
   0   4   8      155.58      190.47      1.81 o 
   1   4   8      461.97      484.38      3.24 o 
   2   4   8     1141.40     1236.18      7.94 o 
   3   4   8      172.83      166.90      1.28 o 
   4   4   8       33.35       31.29      0.43 o 
   5   4   8      289.40      276.52      5.50 o 
   6   4   8      156.46      154.04      4.05 o 
   7   4   8      107.55      108.11      2.16 o 
   0   5   8      154.38      164.56      1.93 o 
   1   5   8       51.12       51.27      0.55 o 
   2   5   8       44.36       41.32      0.45 o 
   3   5   8      463.07      465.39      3.27 o 
   4   5   8      784.03      787.25      5.82 o 
   5   5   8       51.76       47.13      5.10 o 
   6   5   8       83.77       86.79      2.17 o 
   0   6   8       20.95       26.88      0.91 o 
   1   6   8        8.28        5.93      0.22 o 
   2   6   8       73.33       62.68      0.70 o 
   3   6   8       22.14       21.85      0.71 o 
   4   6   8       12.30       12.05      0.41 o 
   5   6   8       91.40       91.97      1.24 o 
   6   6   8       13.36        9.30      4.56 o 
   0   7   8        8.16       13.09      0.84 o 
   1   7   8       79.68       82.03      0.90 o 
   2   7   8      110.43      107.11      1.08 o 
   3   7   8      319.59      310.41      2.97 o 
   4   7   8      154.36      146.05      1.70 o 
   5   7   8       86.57       84.84      1.91 o 
   6   7   8      117.61      103.49     24.88 o 
   0   8   8      723.15      689.27      7.69 o 
   1   8   8      183.79      175.46      1.84 o 
   2   8   8      110.49      102.51      1.20 o 
   3   8   8      248.33      249.86      2.90 o 
   4   8   8       26.64       26.72      0.79 o 
   5   8   8        2.46        1.78      0.47 o 
   0   9   8      202.61      212.74      4.82 o 
   1   9   8       27.10       23.16      1.90 o 
   2   9   8      394.09      411.81      4.74 o 
   3   9   8       61.50       59.80      1.35 o 
   4   9   8        4.77        3.26      0.48 o 
   5   9   8       32.74       32.42      1.22 o 
   0  10   8       36.43       36.02      1.63 o 
   1  10   8        2.33        3.44      0.43 o 
   2  10   8       42.98       49.08      4.58 o 
   3  10   8       21.82       21.80      0.93 o 
   4  10   8       46.35       52.98      1.47 o 
   0  11   8       15.19       21.41      1.59 o 
   1  11   8       71.24       71.53      1.95 o 
   2  11   8       18.40       18.41      1.43 o 
   3  11   8       82.41       82.25      1.66 o 
   0  12   8       22.66       24.23      1.38 o 
   1  12   8        3.48        4.20      0.52 o 
   1   0   9      316.99      288.23      3.03 o 
   2   0   9        2.95        2.80      0.27 o 
   3   0   9       23.33       29.03      0.66 o 
   4   0   9      364.09      363.96      4.24 o 
   5   0   9     1118.97     1192.33     15.52 o 
   6   0   9       30.05       18.15      1.91 o 
   7   0   9       29.66       32.28      1.91 o 
   0   1   9       84.51       90.15      1.10 o 
   1   1   9     1216.10     1314.46      9.00 o 
   2   1   9      126.48      126.06      1.03 o 
   3   1   9     1033.63     1078.82      7.74 o 
   4   1   9      216.87      220.85      1.86 o 
   5   1   9      189.05      199.70      2.46 o 
   6   1   9      205.59      150.46      5.47 o 
   7   1   9        1.49        1.89      0.50 o 
   0   2   9        2.77        7.25      0.25 o 
   1   2   9     1309.87     1377.60      9.46 o 
   2   2   9       80.31       88.29      0.75 o 
   3   2   9      514.94      547.33      4.41 o 
   4   2   9      136.85      132.58      1.22 o 
   5   2   9       40.45       41.09      0.69 o 
   6   2   9      164.27      136.64     26.50 o 
   7   2   9       22.53       24.16      1.03 o 
   0   3   9       49.97       44.95      0.71 o 
   1   3   9     1085.13     1102.63     10.09 o 
   2   3   9       66.95       75.42      0.68 o 
   3   3   9      191.19      198.39      1.67 o 
   4   3   9      229.91      219.64      1.93 o 
   5   3   9      216.81      210.57      3.83 o 
   6   3   9      105.52      108.18      2.18 o 
   7   3   9       18.26       22.62      1.03 o 
   0   4   9      274.88      284.54      2.80 o 
   1   4   9       92.73       78.53      0.68 o 
   2   4   9      202.30      214.64      1.66 o 
   3   4   9      282.40      298.99      2.20 o 
   4   4   9      342.40      326.08      2.63 o 
   5   4   9       19.61       14.35      1.70 o 
   6   4   9       45.89       43.90      1.27 o 
   0   5   9        0.00        0.51      0.16 o 
   1   5   9      103.22      108.63      0.95 o 
   2   5   9        4.30        2.96      0.14 o 
   3   5   9       97.69      101.96      0.88 o 
   4   5   9      142.86      145.10      1.62 o 
   5   5   9      223.57      218.44      2.75 o 
   6   5   9       27.38       30.39      1.15 o 
   0   6   9      191.66      200.12      2.53 o 
   1   6   9       30.73       27.88      0.42 o 
   2   6   9      115.13      115.61      1.08 o 
   3   6   9       72.06       60.76      2.54 o 
   4   6   9      186.65      169.43      2.34 o 
   5   6   9       66.63       71.56      1.06 o 
   6   6   9       54.13       55.90      2.41 o 
   0   7   9       55.04       45.48      0.94 o 
   1   7   9      138.39      134.96      1.30 o 
   2   7   9      313.88      280.22      2.51 o 
   3   7   9      212.97      211.33      3.12 o 
   4   7   9      119.92      124.10      1.63 o 
   5   7   9       95.76       96.65      1.65 o 
   0   8   9      453.92      426.61      5.47 o 
   1   8   9      337.97      326.16      3.08 o 
   2   8   9       22.60       17.62      0.51 o 
   3   8   9      191.58      195.82      2.56 o 
   4   8   9        1.55        0.90      0.35 o 
   5   8   9       59.08       54.86      8.55 o 
   0   9   9       36.61       34.84      1.77 o 
   1   9   9      247.68      211.05     25.50 o 
   2   9   9      106.94       89.15      7.18 o 
   3   9   9       53.16       57.95      1.09 o 
   4   9   9        1.52        2.73      0.61 o 
   0  10   9      218.45      215.04      7.31 o 
   1  10   9      182.72      188.41      3.86 o 
   2  10   9        7.24        7.39      0.63 o 
   3  10   9       11.63       14.46      0.77 o 
   4  10   9       42.45       47.28      1.42 o 
   0  11   9        3.77        4.78      0.91 o 
   1  11   9       45.87       52.01      1.43 o 
   2  11   9       14.01       13.13      0.79 o 
   3  11   9      129.01      133.33      2.24 o 
   0  12   9        0.62        0.43      0.81 o 
   0   0  10      552.47      615.24      9.38 o 
   1   0  10       92.74       99.71      1.41 o 
   2   0  10       65.64       47.49      0.70 o 
   3   0  10      301.26      296.63      3.48 o 
   4   0  10      193.26      188.42      2.47 o 
   5   0  10        4.22        5.01      0.53 o 
   6   0  10        1.46       -0.26      0.89 o 
   7   0  10       67.21       78.39      2.31 o 
   0   1  10     1239.18     1375.33     13.33 o 
   1   1  10     2736.57     2845.27     20.19 o 
   2   1  10      140.93      146.85      1.18 o 
   3   1  10       51.50       52.67      0.59 o 
   4   1  10        7.02        5.92      0.30 o 
   5   1  10       77.57       70.43      5.18 o 
   6   1  10       52.42       55.29      1.57 o 
   7   1  10       47.85       49.21      1.39 o 
   0   2  10      955.94     1017.05      9.95 o 
   1   2  10      231.51      212.95      1.71 o 
   2   2  10       28.10       26.63      0.34 o 
   3   2  10      960.92      946.41      7.42 o 
   4   2  10      144.05      140.08      1.25 o 
   5   2  10      333.54      287.97     23.49 o 
   6   2  10       12.88       14.22      1.36 o 
   7   2  10       16.39       16.81      0.99 o 
   0   3  10     1368.34     1408.75     12.78 o 
   1   3  10      155.66      152.49      1.24 o 
   2   3  10     1064.33     1133.17      7.55 o 
   3   3  10       29.14       25.20      0.41 o 
   4   3  10       95.65       91.30      0.99 o 
   5   3  10       28.81       23.65      2.01 o 
   6   3  10       28.73       34.75      1.17 o 
   0   4  10      850.14      891.26      8.20 o 
   1   4  10        2.93        1.43      0.11 o 
   2   4  10      228.06      216.61      1.64 o 
   3   4  10      313.89      298.02      2.27 o 
   4   4  10      259.10      228.60     21.29 o 
   5   4  10      139.29      137.80      2.25 o 
   6   4  10       61.86       63.64      1.52 o 
   0   5  10      832.91      869.61      7.53 o 
   1   5  10       39.76       40.21      0.51 o 
   2   5  10       89.49       84.56      0.78 o 
   3   5  10      115.93      104.84      1.74 o 
   4   5  10      220.09      227.34      5.21 o 
   5   5  10      345.11      347.10      3.85 o 
   6   5  10       14.82       15.61      0.88 o 
   0   6  10       21.28       17.93      0.58 o 
   1   6  10      309.93      290.63      2.27 o 
   2   6  10      186.38      194.84      1.90 o 
   3   6  10      241.03      214.65     17.21 o 
   4   6  10      252.83      230.11      2.83 o 
   5   6  10        8.52        7.87      0.59 o 
   6   6  10       13.65       13.88      1.63 o 
   0   7  10       90.91       86.27      1.40 o 
   1   7  10      183.30      168.37      1.61 o 
   2   7  10      216.72      210.75      2.17 o 
   3   7  10       37.92       38.16      0.78 o 
   4   7  10       96.01       90.88      1.53 o 
   5   7  10       32.90       29.02      1.40 o 
   0   8  10     1318.05     1373.99     16.16 o 
   1   8  10      198.04      191.56      2.36 o 
   2   8  10       91.31       89.93      1.31 o 
   3   8  10      283.77      289.04      3.30 o 
   4   8  10       39.04       39.95      1.33 o 
   5   8  10       68.50       59.44     13.99 o 
   0   9  10       10.93        4.91      0.96 o 
   1   9  10      252.27      233.61      3.79 o 
   2   9  10      495.00      505.59      6.28 o 
   3   9  10       26.73       27.76      0.81 o 
   4   9  10       21.37       15.20      0.93 o 
   0  10  10        1.51        2.21      0.72 o 
   1  10  10        6.80        7.53      0.68 o 
   2  10  10        0.52        0.04      0.42 o 
   3  10  10       56.08       60.84      1.38 o 
   0  11  10        4.18        2.30      0.60 o 
   1  11  10       11.38       11.26      1.10 o 
   2  11  10       54.88       56.96      1.37 o 
   1   0  11       68.75       64.22      0.99 o 
   2   0  11      325.28      320.60      3.38 o 
   3   0  11      242.81      251.54      3.37 o 
   4   0  11        1.46        0.90      0.40 o 
   5   0  11       29.84       25.68      2.39 o 
   6   0  11      120.55      117.60      3.43 o 
   7   0  11      105.13      121.88      3.02 o 
   0   1  11       51.05       53.22      0.79 o 
   1   1  11       44.68       47.11      0.58 o 
   2   1  11       35.36       36.48      0.42 o 
   3   1  11      224.19      221.28      1.83 o 
   4   1  11      107.79      105.47      1.16 o 
   5   1  11      241.30      230.89      8.76 o 
   6   1  11      337.47      348.31      4.81 o 
   0   2  11      620.82      634.03      6.34 o 
   1   2  11      311.12      305.36      2.47 o 
   2   2  11      188.92      183.08      1.46 o 
   3   2  11      787.91      840.38      6.34 o 
   4   2  11       96.18       87.70      0.93 o 
   5   2  11       47.64       43.75      3.55 o 
   6   2  11       77.42       80.52      1.74 o 
   0   3  11      197.74      205.06      2.13 o 
   1   3  11      176.95      181.69      1.52 o 
   2   3  11      240.45      244.90      1.77 o 
   3   3  11       79.12       72.32      0.83 o 
   4   3  11      597.97      594.94      5.66 o 
   5   3  11       21.68       24.97      1.24 o 
   6   3  11       84.98       86.48      1.81 o 
   0   4  11      144.97      114.45      1.34 o 
   1   4  11      164.38      162.27      1.25 o 
   2   4  11      400.30      399.33      2.75 o 
   3   4  11       80.15       78.03      0.76 o 
   4   4  11       82.85       87.16      7.84 o 
   5   4  11       93.18       97.01      1.36 o 
   6   4  11      260.19      278.16      4.19 o 
   0   5  11      219.75      222.21      2.15 o 
   1   5  11      347.30      373.91      2.72 o 
   2   5  11      281.50      268.18      2.09 o 
   3   5  11       72.47       69.57      2.77 o 
   4   5  11      148.82      148.07      1.97 o 
   5   5  11       10.66       11.28      0.63 o 
   6   5  11        0.28        0.28      0.50 o 
   0   6  11        3.51        3.11      0.28 o 
   1   6  11      196.42      197.34      1.65 o 
   2   6  11      715.27      739.35      5.51 o 
   3   6  11      192.89      183.21      2.23 o 
   4   6  11      193.23      199.24      2.30 o 
   5   6  11      223.97      245.79      3.02 o 
   6   6  11      130.99      160.60      6.28 o 
   0   7  11      161.75      159.76      2.22 o 
   1   7  11      136.23      126.27      1.27 o 
   2   7  11      114.01      109.38      1.27 o 
   3   7  11      232.08      231.18      2.66 o 
   4   7  11      329.33      331.88      4.04 o 
   5   7  11       43.10       43.08      1.80 o 
   0   8  11       47.01       37.01      2.89 o 
   1   8  11       14.00       10.19      0.59 o 
   2   8  11      373.95      375.22      4.39 o 
   3   8  11      186.13      183.14      2.16 o 
   4   8  11       51.84       50.00      3.95 o 
   5   8  11        6.49        4.33      1.37 o 
   0   9  11      122.42      113.49      4.51 o 
   1   9  11      517.39      507.63     10.46 o 
   2   9  11        7.75        7.25      0.48 o 
   3   9  11       47.94       44.39      1.04 o 
   4   9  11       23.01       21.56      1.04 o 
   0  10  11       34.21       32.74      1.44 o 
   1  10  11      214.41      218.12      3.02 o 
   2  10  11      449.20      453.62      6.23 o 
   3  10  11       42.00       49.37      1.26 o 
   0  11  11       16.16       21.06      1.66 o 
   1  11  11       15.78       17.34      0.93 o 
   2  11  11       31.65       33.67      1.13 o 
   0   0  12      101.01      126.94      2.36 o 
   1   0  12        9.93        6.15      0.31 o 
   2   0  12        0.70        0.48      0.15 o 
   3   0  12       24.12       30.04      0.68 o 
   4   0  12      895.87      913.66     20.63 o 
   5   0  12      132.14      126.62      4.64 o 
   6   0  12       23.26       23.96      1.36 o 
   0   1  12      302.28      313.63      3.57 o 
   1   1  12      417.71      396.19      3.16 o 
   2   1  12      414.41      417.37      3.17 o 
   3   1  12      253.47      249.67      1.96 o 
   4   1  12       68.97       68.42      1.13 o 
   5   1  12       70.83       76.71      2.46 o 
   6   1  12      110.27      114.15      1.97 o 
   0   2  12     2121.22     2233.66     23.17 o 
   1   2  12      265.68      264.60      2.29 o 
   2   2  12        9.19        9.21      0.25 o 
   3   2  12      242.43      230.06      1.96 o 
   4   2  12       54.06       55.89      1.10 o 
   5   2  12       60.62       59.22      1.38 o 
   6   2  12      128.13      131.95      2.16 o 
   0   3  12      261.16      262.19      2.85 o 
   1   3  12      174.67      168.86      1.45 o 
   2   3  12      238.84      225.92      2.11 o 
   3   3  12      332.29      316.99      3.12 o 
   4   3  12      165.86      163.53      2.09 o 
   5   3  12       57.29       62.73      1.77 o 
   6   3  12       19.36       22.32      1.11 o 
   0   4  12      469.96      461.62      4.46 o 
   1   4  12      276.57      253.84      1.91 o 
   2   4  12       17.25       13.92      0.31 o 
   3   4  12      163.97      155.38      1.44 o 
   4   4  12      186.34      180.99      6.20 o 
   5   4  12       22.45       18.02      0.61 o 
   6   4  12      131.48      144.94      2.33 o 
   0   5  12      596.02      597.66      5.31 o 
   1   5  12       70.82       71.59      0.72 o 
   2   5  12       45.15       42.12      0.85 o 
   3   5  12      137.84      144.46      1.60 o 
   4   5  12      189.55      193.20      2.47 o 
   5   5  12       77.99       71.16      1.21 o 
   6   5  12       27.81       29.84      1.13 o 
   0   6  12      109.28      110.28      1.53 o 
   1   6  12      159.86      148.30      1.32 o 
   2   6  12        2.39        2.86      0.27 o 
   3   6  12      192.55      188.68      1.88 o 
   4   6  12      138.31      138.00      1.90 o 
   5   6  12       86.12       94.72      1.69 o 
   0   7  12       59.58       51.25      1.08 o 
   1   7  12      740.10      735.82      6.01 o 
   2   7  12      140.39      135.60      2.90 o 
   3   7  12       63.61       66.20      1.03 o 
   4   7  12        4.13        4.83      0.40 o 
   5   7  12        7.26        5.93      0.75 o 
   0   8  12      166.11      115.38     50.38 o 
   1   8  12      870.37      659.11    111.96 o 
   2   8  12       47.42       46.98      0.96 o 
   3   8  12      139.26      144.32      3.13 o 
   4   8  12       11.60       11.45      1.56 o 
   0   9  12        1.37        1.64      0.68 o 
   1   9  12       14.94       12.82      0.90 o 
   2   9  12       12.02       11.30      0.61 o 
   3   9  12      153.04      158.46      2.42 o 
   4   9  12       15.33       18.74      1.24 o 
   0  10  12       22.04       22.31      1.28 o 
   1  10  12      124.76      111.64      1.91 o 
   2  10  12       65.47       73.78      1.54 o 
   3  10  12       75.50       73.95      1.57 o 
   0  11  12       35.88       40.64      1.70 o 
   1  11  12       79.24       81.13      1.66 o 
   1   0  13      217.60      230.62      2.79 o 
   2   0  13      142.49      137.31      1.66 o 
   3   0  13      294.00      274.56      3.31 o 
   4   0  13        7.10        8.39      1.08 o 
   5   0  13      156.05      162.05      4.14 o 
   6   0  13       93.31       98.17      2.60 o 
   0   1  13       74.77       73.04      1.05 o 
   1   1  13       24.65       19.79      0.39 o 
   2   1  13      141.87      142.41      1.26 o 
   3   1  13      299.50      286.54      2.29 o 
   4   1  13      118.72      107.70      1.55 o 
   5   1  13        1.32        2.12      0.49 o 
   6   1  13        2.60        2.09      0.48 o 
   0   2  13      195.95      175.81      2.05 o 
   1   2  13      144.70      129.84      1.23 o 
   2   2  13      103.57      106.21      1.00 o 
   3   2  13      324.12      307.66      2.55 o 
   4   2  13       35.68       33.23      1.06 o 
   5   2  13       84.69       85.40      1.47 o 
   6   2  13       34.20       36.24      1.14 o 
   0   3  13       67.91       58.81      0.90 o 
   1   3  13      243.95      240.09      1.98 o 
   2   3  13        3.97        5.15      0.21 o 
   3   3  13       51.86       50.82      0.78 o 
   4   3  13      303.16      307.20      3.92 o 
   5   3  13      113.66      110.18      1.54 o 
   6   3  13        4.17        4.38      0.56 o 
   0   4  13        5.45        4.81      0.27 o 
   1   4  13      260.77      249.23      1.97 o 
   2   4  13      331.53      333.46      2.54 o 
   3   4  13        0.42        1.16      0.18 o 
   4   4  13      135.39      132.14      1.99 o 
   5   4  13       30.51       31.30      0.93 o 
   6   4  13      118.85      118.68      2.09 o 
   0   5  13       83.84       81.80      1.00 o 
   1   5  13      137.10      132.53      1.24 o 
   2   5  13       98.78       92.67      1.05 o 
   3   5  13       84.57       84.31      1.06 o 
   4   5  13       20.15       21.17      0.70 o 
   5   5  13       85.33       82.24      1.91 o 
   0   6  13      188.53      184.56      2.28 o 
   1   6  13      135.43      132.78      1.30 o 
   2   6  13      182.64      156.11      7.13 o 
   3   6  13      187.12      175.98      2.07 o 
   4   6  13       14.78       11.54      0.66 o 
   5   6  13      139.02      147.53      2.54 o 
   0   7  13        1.49        0.71      0.33 o 
   1   7  13        9.81        7.80      0.36 o 
   2   7  13       16.58       18.26      0.58 o 
   3   7  13      165.27      164.52      1.86 o 
   4   7  13      104.03      108.85      1.54 o 
   5   7  13       31.22       32.35      2.70 o 
   0   8  13        5.79        4.23      1.09 o 
   1   8  13       64.34       51.26      7.93 o 
   2   8  13      113.37       91.93      5.96 o 
   3   8  13       82.94       74.44      5.83 o 
   4   8  13        9.77        6.48      1.77 o 
   0   9  13       51.89       46.60      1.64 o 
   1   9  13      120.98      117.22      1.94 o 
   2   9  13        2.12        2.46      0.39 o 
   3   9  13       93.45      102.02      1.83 o 
   0  10  13       14.70       14.77      1.28 o 
   1  10  13        5.44        4.75      0.50 o 
   2  10  13       85.42       86.31      1.70 o 
   0   0  14      145.62      118.39      2.00 o 
   1   0  14       76.29       72.89      1.08 o 
   2   0  14        1.75        1.60      0.20 o 
   3   0  14      175.46      169.78      2.43 o 
   4   0  14     1143.14     1129.05     23.25 o 
   5   0  14       30.38       30.52      1.41 o 
   6   0  14       12.10       12.81      1.10 o 
   0   1  14       49.34       40.68      0.74 o 
   1   1  14      124.60      116.66      1.15 o 
   2   1  14      582.49      573.37      4.00 o 
   3   1  14       81.26       82.17      1.04 o 
   4   1  14       87.18       91.62      2.46 o 
   5   1  14      140.29      140.34      2.22 o 
   6   1  14      118.15      118.50      2.19 o 
   0   2  14      360.41      375.57      3.98 o 
   1   2  14      309.17      297.15      2.38 o 
   2   2  14       67.15       63.50      0.72 o 
   3   2  14      141.34      141.18      2.11 o 
   4   2  14       47.73       40.86      1.31 o 
   5   2  14       21.82       22.34      0.73 o 
   6   2  14      105.85      120.47      2.12 o 
   0   3  14        0.07        0.28      0.19 o 
   1   3  14      168.78      162.68      1.51 o 
   2   3  14      535.63      509.39      3.73 o 
   3   3  14       68.82       74.10      1.00 o 
   4   3  14       40.33       35.79      0.94 o 
   5   3  14       44.54       47.19      1.24 o 
   6   3  14       78.81       84.75      2.07 o 
   0   4  14      356.46      330.30      3.57 o 
   1   4  14       56.44       44.44      0.59 o 
   2   4  14      214.45      208.60      1.73 o 
   3   4  14      344.04      342.65      3.20 o 
   4   4  14       20.23       21.41      0.77 o 
   5   4  14       88.80       97.35      1.61 o 
   0   5  14        0.22        0.30      0.18 o 
   1   5  14      616.46      629.18      4.57 o 
   2   5  14      205.08      208.54      2.14 o 
   3   5  14      178.67      171.73      2.20 o 
   4   5  14       63.82       66.90      1.16 o 
   5   5  14       90.00       84.88      1.81 o 
   0   6  14      190.83      201.24      2.39 o 
   1   6  14      321.47      319.72      2.81 o 
   2   6  14       58.42       53.27      0.90 o 
   3   6  14       53.27       48.89      2.63 o 
   4   6  14       70.44       71.94      1.29 o 
   5   6  14       81.55       82.05      1.94 o 
   0   7  14        0.40        2.53      0.48 o 
   1   7  14      176.14      177.43      1.97 o 
   2   7  14       76.19       77.77      1.07 o 
   3   7  14       88.89       82.51      1.42 o 
   4   7  14        1.88        1.90      0.44 o 
   0   8  14      143.88      152.75      4.44 o 
   1   8  14       31.23       29.10      0.85 o 
   2   8  14       81.52       80.04      1.49 o 
   3   8  14       28.23       29.09      1.06 o 
   4   8  14       25.01       19.13      1.25 o 
   0   9  14        0.94        2.00      0.60 o 
   1   9  14       16.54       13.76      0.77 o 
   2   9  14      382.02      407.99      4.60 o 
   3   9  14       17.76       17.82      0.93 o 
   0  10  14       88.78       95.33      2.53 o 
   1  10  14      122.75      135.35      2.23 o 
   2  10  14       52.88       64.03      1.48 o 
   1   0  15      511.05      543.19      5.24 o 
   2   0  15        4.55        6.13      0.32 o 
   3   0  15        8.92        7.89      0.69 o 
   4   0  15       59.34       51.94      1.49 o 
   5   0  15       90.40       99.85      3.50 o 
   6   0  15        8.92        9.00      1.32 o 
   0   1  15       32.06       31.64      0.67 o 
   1   1  15       15.14       15.68      0.36 o 
   2   1  15      204.31      194.12      1.62 o 
   3   1  15      424.44      426.61      3.93 o 
   4   1  15        6.69        5.41      0.65 o 
   5   1  15       67.88       68.30      1.46 o 
   6   1  15       14.25       19.73      1.09 o 
   0   2  15      983.21      960.02      9.56 o 
   1   2  15      466.64      447.23      3.59 o 
   2   2  15       35.25       33.16      0.50 o 
   3   2  15       60.03       49.28      0.80 o 
   4   2  15      119.81      110.40      2.85 o 
   5   2  15      105.45      109.49      1.91 o 
   6   2  15       10.34       13.25      0.84 o 
   0   3  15       40.88       38.26      0.75 o 
   1   3  15      432.23      431.51      3.49 o 
   2   3  15      213.25      201.96      1.73 o 
   3   3  15      131.28      124.54      2.39 o 
   4   3  15        3.84        2.28      0.36 o 
   5   3  15      123.30      143.12      2.29 o 
   0   4  15      143.75      137.46      1.76 o 
   1   4  15      165.49      171.65      1.53 o 
   2   4  15       37.99       35.50      0.58 o 
   3   4  15      230.17      228.60      2.26 o 
   4   4  15       60.61       61.32      1.26 o 
   5   4  15       11.05       13.03      0.81 o 
   0   5  15      567.76      579.72      6.01 o 
   1   5  15      629.22      622.72      4.69 o 
   2   5  15       99.40       89.82      1.29 o 
   3   5  15       34.79       26.54      0.63 o 
   4   5  15       47.75       48.50      1.02 o 
   5   5  15       10.70       13.44      0.85 o 
   0   6  15       23.03       23.02      0.86 o 
   1   6  15      128.19      114.23      1.29 o 
   2   6  15       43.99       45.04      0.78 o 
   3   6  15       79.21       89.03      1.46 o 
   4   6  15       43.37       45.27      1.16 o 
   0   7  15      639.48      674.08     22.22 o 
   1   7  15       94.68       84.79      3.64 o 
   2   7  15       33.60       32.77      0.74 o 
   3   7  15       99.06       94.93      1.51 o 
   4   7  15       42.40       44.16      1.85 o 
   0   8  15        0.99        0.89      0.54 o 
   1   8  15       77.43       73.46      1.53 o 
   2   8  15      196.20      211.01      4.40 o 
   3   8  15       37.92       38.23      1.12 o 
   0   9  15        8.78        6.65      0.81 o 
   1   9  15       54.13       52.83      1.30 o 
   2   9  15       61.12       61.52      1.42 o 
   0  10  15       40.80       47.46      2.50 o 
   1  10  15       31.58       33.64      1.19 o 
   0   0  16       24.82       27.18      0.87 o 
   1   0  16      877.76      879.86      8.25 o 
   2   0  16      208.62      203.18      2.40 o 
   3   0  16      213.97      198.89      3.10 o 
   4   0  16        8.98       11.65      1.09 o 
   5   0  16        0.50        0.23      0.63 o 
   0   1  16      654.95      664.88      6.79 o 
   1   1  16      285.50      274.88      2.18 o 
   2   1  16      314.49      306.26      2.49 o 
   3   1  16       81.04       66.92      0.95 o 
   4   1  16      373.97      370.65      5.34 o 
   5   1  16      115.82      122.57      2.09 o 
   0   2  16      955.25      967.56     10.38 o 
   1   2  16       41.80       34.15      0.53 o 
   2   2  16      164.17      152.21      1.59 o 
   3   2  16       48.66       44.18      0.72 o 
   4   2  16       29.85       27.20      0.98 o 
   5   2  16       12.68       15.50      0.89 o 
   0   3  16       14.20       12.97      0.62 o 
   1   3  16      216.55      202.88      1.70 o 
   2   3  16      240.64      223.64      2.13 o 
   3   3  16        9.21        9.52      0.50 o 
   4   3  16       14.16       13.43      0.65 o 
   5   3  16       87.10       93.58      1.79 o 
   0   4  16       58.36       51.51      0.93 o 
   1   4  16      530.94      516.05      4.13 o 
   2   4  16      128.42      116.50      1.29 o 
   3   4  16       56.19       60.52      0.94 o 
   4   4  16       43.27       46.82      1.12 o 
   5   4  16        5.90        7.99      0.67 o 
   0   5  16      409.17      384.11      4.51 o 
   1   5  16       17.44       15.12      0.42 o 
   2   5  16      194.31      184.79      1.95 o 
   3   5  16      277.48      264.68      2.69 o 
   4   5  16       79.66       73.64      1.76 o 
   5   5  16       12.49       11.45      0.80 o 
   0   6  16       60.39       55.78      1.02 o 
   1   6  16       27.12       25.43      0.72 o 
   2   6  16      147.88      144.07      1.65 o 
   3   6  16        7.94        9.34      0.47 o 
   4   6  16      119.70      118.06      2.18 o 
   0   7  16        1.50        1.91      0.68 o 
   1   7  16       18.43       18.56      0.56 o 
   2   7  16       84.25       75.17      3.60 o 
   3   7  16       85.87       75.66      1.39 o 
   4   7  16       18.89       21.34      1.53 o 
   0   8  16      103.34      106.74      2.62 o 
   1   8  16        4.47        6.48      0.53 o 
   2   8  16       27.11       26.74      0.93 o 
   3   8  16       11.80       11.57      0.97 o 
   0   9  16       18.38       14.65      1.20 o 
   1   9  16       19.68       20.03      0.97 o 
   2   9  16        1.49        0.78      0.51 o 
   1   0  17      428.88      438.26      4.38 o 
   2   0  17       67.88       74.97      1.24 o 
   3   0  17      901.30      920.37     12.11 o 
   4   0  17        1.22        0.71      0.42 o 
   5   0  17       13.73       12.13      1.12 o 
   0   1  17       74.21       68.93      1.12 o 
   1   1  17      812.22      835.70      5.76 o 
   2   1  17       16.60       21.97      0.47 o 
   3   1  17      207.85      190.14      2.28 o 
   4   1  17        5.01        4.88      0.50 o 
   5   1  17      164.71      159.00      2.51 o 
   0   2  17      397.24      399.59      4.31 o 
   1   2  17      204.55      195.29      1.72 o 
   2   2  17      270.82      267.73      3.14 o 
   3   2  17       13.21       13.06      0.48 o 
   4   2  17        2.47        2.86      0.70 o 
   5   2  17       20.39       24.78      1.04 o 
   0   3  17       46.81       40.50      0.84 o 
   1   3  17      724.98      730.66      5.28 o 
   2   3  17      172.83      175.15      1.87 o 
   3   3  17      185.90      173.86      2.22 o 
   4   3  17       68.50       67.35      1.30 o 
   5   3  17       87.73       86.47      1.74 o 
   0   4  17       90.69       88.38      1.43 o 
   1   4  17      649.29      625.38      4.91 o 
   2   4  17       38.62       39.18      0.66 o 
   3   4  17      131.86      116.52      1.45 o 
   4   4  17       23.18       28.42      1.11 o 
   5   4  17        3.17        4.79      1.01 o 
   0   5  17      285.61      273.84      3.69 o 
   1   5  17       56.79       50.91      0.73 o 
   2   5  17        7.85       10.65      0.44 o 
   3   5  17       33.10       37.43      0.81 o 
   4   5  17       39.13       40.32      1.41 o 
   0   6  17      221.22      228.26      3.04 o 
   1   6  17       46.06       44.20      0.73 o 
   2   6  17       70.00       62.98      0.91 o 
   3   6  17       18.98       20.56      0.87 o 
   4   6  17       30.26       32.39      1.72 o 
   0   7  17        6.30        9.80      0.95 o 
   1   7  17       54.02       57.46      1.01 o 
   2   7  17        8.32        8.36      0.57 o 
   3   7  17       27.28       30.09      1.35 o 
   0   8  17       60.69       78.03      2.22 o 
   1   8  17        6.01        4.74      0.58 o 
   2   8  17        8.03        9.95      0.65 o 
   0   9  17        1.35        2.12      0.74 o 
   1   9  17       14.05       14.95      0.88 o 
   0   0  18      226.82      215.27      3.38 o 
   1   0  18        0.48        0.91      0.26 o 
   2   0  18        8.90        4.93      0.36 o 
   3   0  18        3.16        5.02      0.42 o 
   4   0  18       19.26       21.51      1.28 o 
   5   0  18        4.75        6.32      0.94 o 
   0   1  18      781.14      804.24      7.64 o 
   1   1  18        5.38        5.87      0.27 o 
   2   1  18       25.47       21.53      0.49 o 
   3   1  18       25.90       27.50      0.59 o 
   4   1  18       38.53       32.08      0.77 o 
   5   1  18       69.96       65.34      1.57 o 
   0   2  18        4.33        5.25      0.38 o 
   1   2  18      139.43      130.73      1.24 o 
   2   2  18      369.67      349.59      3.21 o 
   3   2  18       93.37       93.95      1.33 o 
   4   2  18       23.73       25.88      0.97 o 
   5   2  18       49.57       49.69      1.39 o 
   0   3  18      223.48      210.59      2.54 o 
   1   3  18      185.91      176.26      1.67 o 
   2   3  18      244.97      239.38      2.23 o 
   3   3  18       41.92       44.97      0.95 o 
   4   3  18       78.98       79.88      1.47 o 
   0   4  18        5.85        5.65      0.41 o 
   1   4  18      297.30      299.48      2.68 o 
   2   4  18      194.27      190.73      1.79 o 
   3   4  18       37.82       41.27      0.87 o 
   4   4  18       12.58        8.41      0.72 o 
   0   5  18      190.10      191.69      3.04 o 
   1   5  18       60.73       57.30      0.81 o 
   2   5  18      152.40      163.61      1.61 o 
   3   5  18       15.18       13.76      0.79 o 
   4   5  18       32.54       33.91      1.25 o 
   0   6  18       22.38       23.07      0.74 o 
   1   6  18       38.54       49.19      0.75 o 
   2   6  18      275.27      284.79      3.13 o 
   3   6  18       14.57       15.55      1.59 o 
   0   7  18       84.51       86.48      1.99 o 
   1   7  18       23.62       21.21      0.80 o 
   2   7  18       42.32       48.05      1.08 o 
   3   7  18       32.36       45.29      1.45 o 
   0   8  18        0.77        1.20      0.96 o 
   1   8  18        1.19        1.05      0.48 o 
   1   0  19       45.26       52.81      1.00 o 
   2   0  19        3.11        3.91      1.68 o 
   3   0  19      137.11      145.52      2.24 o 
   4   0  19        9.37        6.94      0.84 o 
   0   1  19       20.75       21.05      0.63 o 
   1   1  19      107.98      105.81      1.08 o 
   2   1  19       10.31       10.86      0.40 o 
   3   1  19        5.47        7.21      0.45 o 
   4   1  19       61.24       61.03      1.25 o 
   0   2  19        6.52        6.34      0.41 o 
   1   2  19       65.60       60.19      0.82 o 
   2   2  19       99.15       95.65      1.09 o 
   3   2  19        0.17        1.16      0.31 o 
   4   2  19        5.56        6.73      0.57 o 
   0   3  19       26.57       26.27      0.80 o 
   1   3  19      123.22      121.63      1.34 o 
   2   3  19       17.06       15.36      0.51 o 
   3   3  19       58.36       51.86      1.00 o 
   4   3  19       40.68       44.99      1.27 o 
   0   4  19        8.10        7.40      0.53 o 
   1   4  19       62.84       67.70      1.10 o 
   2   4  19       21.10       23.66      0.64 o 
   3   4  19       21.69       22.43      0.85 o 
   4   4  19        0.73        0.75      0.68 o 
   0   5  19       48.04       42.40      1.18 o 
   1   5  19       67.92       63.09      0.86 o 
   2   5  19        2.57        2.35      0.31 o 
   3   5  19       63.60       74.41      1.61 o 
   0   6  19       22.90       24.48      0.86 o 
   1   6  19       13.96       15.21      0.63 o 
   2   6  19        6.61        8.48      0.54 o 
   3   6  19      186.73      206.88      3.76 o 
   0   7  19        0.16        0.43      0.57 o 
   1   7  19        6.78        7.62      0.60 o 
   2   7  19       12.09        9.43      0.62 o 
   0   0  20       10.17       12.04      1.30 o 
   1   0  20       74.33       77.84      1.42 o 
   2   0  20       38.59       42.46      0.92 o 
   3   0  20       80.27       74.68      1.74 o 
   4   0  20       36.10       43.65      1.78 o 
   0   1  20       11.25        8.81      0.54 o 
   1   1  20      136.82      145.26      1.37 o 
   2   1  20       37.74       36.42      0.59 o 
   3   1  20       39.49       37.56      0.78 o 
   4   1  20       14.83       13.32      0.88 o 
   0   2  20        4.83        4.61      0.42 o 
   1   2  20       12.06       15.75      0.48 o 
   2   2  20       27.05       23.99      0.54 o 
   3   2  20      237.20      259.01      2.90 o 
   4   2  20        9.44        7.22      0.65 o 
   0   3  20      139.87      129.49      1.95 o 
   1   3  20       71.68       66.55      0.90 o 
   2   3  20       30.24       28.80      0.64 o 
   3   3  20      267.31      273.95      3.06 o 
   0   4  20        5.44        3.61      0.48 o 
   1   4  20       23.28       22.75      0.62 o 
   2   4  20       32.49       30.64      0.68 o 
   3   4  20       13.44       11.88      0.78 o 
   0   5  20        0.03        0.78      0.43 o 
   1   5  20      100.35       93.03      1.21 o 
   2   5  20       31.10       30.54      0.88 o 
   3   5  20       16.95       21.87      1.26 o 
   0   6  20       12.15       15.27      1.07 o 
   1   6  20       57.10       57.92      1.03 o 
   2   6  20       13.40       12.01      0.92 o 
   0   7  20        0.91        2.50      0.66 o 
   1   0  21       27.36       30.80      0.85 o 
   2   0  21        6.80        7.91      0.55 o 
   3   0  21      160.40      154.75      3.45 o 
   0   1  21       20.71       19.07      0.72 o 
   1   1  21       51.13       48.61      0.73 o 
   2   1  21       74.59       82.63      1.04 o 
   3   1  21        6.01        7.70      0.51 o 
   0   2  21        5.83        5.47      0.47 o 
   1   2  21       11.49       10.87      0.44 o 
   2   2  21       37.39       37.01      0.75 o 
   3   2  21        2.83        3.02      0.43 o 
   0   3  21       97.54       90.89      1.70 o 
   1   3  21       45.74       47.05      0.78 o 
   2   3  21       46.62       45.23      0.84 o 
   3   3  21       59.98       68.09      1.51 o 
   0   4  21        0.40        0.63      0.42 o 
   1   4  21       59.07       69.97      1.09 o 
   2   4  21      192.22      212.38      2.33 o 
   0   5  21       23.01       24.86      0.95 o 
   1   5  21       79.58       85.29      1.24 o 
   2   5  21       96.60      104.59      1.93 o 
   0   6  21        8.26        9.84      1.29 o 
   1   6  21        9.49       12.92      0.94 o 
   0   0  22      185.89      193.98      3.81 o 
   1   0  22        2.69        1.46      0.41 o 
   2   0  22       27.80       34.29      1.40 o 
   3   0  22        4.30        6.18      0.73 o 
   0   1  22        1.63        0.88      0.37 o 
   1   1  22       43.76       51.37      0.78 o 
   2   1  22       88.01       92.01      1.15 o 
   3   1  22        2.08        2.59      0.54 o 
   0   2  22      166.41      180.28      2.55 o 
   1   2  22       10.24       16.01      0.54 o 
   2   2  22        2.01        2.54      0.34 o 
   0   3  22       22.48       26.96      1.00 o 
   1   3  22       10.05       12.02      0.55 o 
   2   3  22       48.88       55.61      1.00 o 
   0   4  22        0.09        0.42      0.45 o 
   1   4  22       37.42       43.67      0.86 o 
   0   5  22      175.33      200.99      3.53 o 
   1   0  23       39.90       44.66      1.17 o 
   2   0  23        1.52        0.14      0.76 o 
   0   1  23        2.31        1.54      0.46 o 
   1   1  23       47.91       51.65      0.88 o 
   2   1  23        8.00       11.35      0.59 o 
   0   2  23       11.94       14.84      0.83 o 
   1   2  23        4.97        7.92      0.41 o 
   0   3  23       15.84       18.29      0.99 o 
   1   3  23       48.97       53.90      0.94 o 
                                                 
